# Supplementary material for: The nonlinear effect of financial and fiscal policies on poverty alleviation in China—An empirical analysis of Chinese 382 impoverished counties with PSTR models
Source: PLoS One. 2019 Nov 5;14(11):e0224375. doi: 10.1371/journal.pone.0224375 (PMC6830824; doi:10.1371/journal.pone.0224375)
Supplement: S1 Dataset — (XLS) [file pone.0224375.s001.xls]

## Sheet: data
N*T	N=382	T=6	NO.	GDP per capital	Urban per capita income	Rural per capita income	The poverty incidence rate	Per capita loans	Fiscal expenditure per capita	Per capita fixed asset investment
	n1	t1	1	13830.9	11489	3497	0.301438	4890.48	4723.22	9572.34
	n1	t2	2	17462.7	12757	4056	0.283582	7741.21	4656.45	11695.4
	n1	t3	3	20659	14518	4698	0.26331	17638.9	6480.2	16031.4
	n1	t4	4	24703.8	16306	5331	0.247235	21456.7	8060.8	20280.8
	n1	t5	5	25935.5	18086	7062	0.200842	26302.2	10146.4	25809.3
	n1	t6	6	29189.7	21865	8320	0.156538	20880.5	11293.5	28545.1
	n2	t1	7	11211.1	11840	3610	0.269407	5803.77	2678.39	5333.35
	n2	t2	8	14990.7	13557	4190	0.258809	6904.38	3276.79	6936.77
	n2	t3	9	17225.5	15387	4819	0.241803	7624.61	3626.76	9298.83
	n2	t4	10	24989.9	17215	5466	0.288414	12015.5	6163.05	14881.9
	n2	t5	11	27209	18075	6512	0.272143	14644.7	5014.05	16289
	n2	t6	12	28865.8	18175	6900	0.247525	18893.7	5196.31	21186.2
	...	...	13	13777.1	9688	3265	0.483277	4569.59	4553.76	6532.86
			14	17835.8	10862	3789	0.455918	5802.39	5625.96	9658.6
			15	21774	12069	4392	0.438269	7497.93	7563.94	13776.6
			16	27053.6	13585	5001	0.408756	9273.94	12495.3	17848.5
			17	28118.1	15216	5658	0.408756	11323.1	12898.5	22331.5
			18	30496.8	16782	6311	0.310325	13977.6	10906.8	26173.1
			19	10971.1	18056	4359	0.192311	14313.8	5489.68	7132.4
			20	13254.6	19032	4755	0.177919	19395.5	6692.32	8452.99
			21	13060.6	19095	4804	0.159535	22329.2	6966.75	9136.32
			22	19416.6	19095	4804	0.159535	24430.2	6966.75	21122.6
			23	14657.1	19650	5025	0.139015	28677.9	3520.04	22352.6
			24	18918	19985	5135	0.12001	33926.2	6063.14	24544.2
			25	5764.44	13752	4156	0.210169	3924.29	3473.36	5509.4
			26	6711.71	14752	4632	0.200151	4195.57	4349.1	6542.91
			27	8125.76	15732	4679	0.184336	5499.51	4401.11	6596.97
			28	8715.13	16070	5195	0.213446	5532.37	4978.3	8023.6
			29	10702	16352	5263	0.215728	9096.63	2783.72	11142.3
			30	14483.2	16732	5369	0.178561	10071.8	3949.85	14359.8
			31	8505.06	10856	3956	0.176596	4158.84	4188.61	7993.08
			32	9526.3	11085	4018	0.152291	4367.14	4801.53	9506.91
			33	11447.8	12050	4225	0.129193	5634.21	4262.25	9558.94
			34	11571.9	12350	4328	0.11074	6390.98	4489.17	10765.1
			35	13935.2	12655	4485	0.109837	8394.02	3178.06	12729.8
			36	16346.9	12725	4516	0.0880121	10616.3	6082.54	16329.7
			37	9793.57	11759	3569	0.630697	4888.77	4577.96	10159.1
			38	10383.4	12569	3856	0.560502	4735.53	4751.28	10314.9
			39	11480.7	13569	3985	0.509863	6901.05	5429.81	10705.3
			40	14614	15861	4057	0.460935	7285.93	6046.66	13017.4
			41	14787.5	15962	4150	0.418127	9612.4	3313.36	11738.8
			42	16648.1	16015	4218	0.345024	11773.2	6394.78	13885.6
			43	7924.21	12569	3577	0.401066	2712.12	4310.08	6228.93
			44	9683.04	13585	3855	0.372372	2768.38	4845.26	7030.58
			45	10479	14596	4073	0.340277	3361.29	5297.84	8024.49
			46	11555.7	15974	4173	0.302897	4941.5	5432.59	7919.65
			47	15325.2	16060	4211	0.26062	7797.54	3878.3	10930.3
			48	8797.35	16774	7273	0.287074	11322.7	9840.25	12103.1
			49	8274.52	14589	3456	0.405774	3769.51	4920.88	7418.49
			50	9656.61	16500	3956	0.373062	3984.72	5107.94	8647.6
			51	12872.6	17600	4122	0.343283	5008.83	5011.28	9944.14
			52	12054.6	18600	4300	0.303865	5839.03	5769.74	10142.6
			53	13317.4	18896	4485	0.270022	6411.02	3809.77	7158.39
			54	13980.6	18953	4685	0.20798	9215.47	7219.09	7873.73
			55	9587.31	13056	3859	0.420654	3535.63	4751.89	8208.65
			56	10991.8	14562	4021	0.387478	3795.68	4370.89	10555.7
			57	14177	15603	4356	0.328324	7140.9	4583.77	12369.5
			58	14266.8	16209	5153	0.318376	8076.92	5046.98	12751.9
			59	18692.8	16521	5306	0.295563	9897.6	3857.17	10554.3
			60	19385.4	16753	5575	0.239104	13366.9	8449.65	9836.8
			61	12556.4	12569	4105	0.519789	4320.7	4423.25	9979.04
			62	15156.7	13265	4408	0.468357	4422.76	5768.92	11127.9
			63	14348.1	14775	4503	0.391875	9248.05	5912.56	12062.5
			64	13935.4	16378.8	5521.23	0.300451	8993.51	5082.5	12876.1
			65	20688.6	16520	5718	0.299218	10014.5	3769.07	11225.1
			66	19456.9	16659	5918	0.263554	11586.8	8948.23	11022.5
			67	7945.81	10517.6	2893.78	0.217737	4626.4	1873.37	8482.26
			68	9997.05	12075.3	3352.69	0.217169	5760.33	2461.36	8082.7
			69	11469.8	13772.5	3986.35	0.215888	6923.9	2976.18	11099.8
			70	12622	17392	6505	0.215102	7789.58	3473.92	15038.4
			71	13832.9	18994.3	7268.68	0.196494	8843.16	3946.57	19336.4
			72	15085.8	20507	8149	0.113908	9110.24	4790.22	23837.3
			73	6855.5	10998.4	2652	0.111621	1811.96	1916.93	5667.32
			74	8729.2	12561.5	2900.34	0.218	2242.24	2230.04	5666.71
			75	9584.25	14319	3499	0.206198	2513.31	2951.08	7676.13
			76	10509.2	17442	6316	0.196132	3137.22	3222.18	10476.2
			77	11489.8	19063.5	7039.85	0.181199	4014.78	3731.02	13410.7
			78	12616.1	20595	7885	0.136142	4723.2	4380.6	16421.4
			79	9182.35	11709	2836	0.545101	3531.37	1752.94	8713.82
			80	11660	13463	3220	0.543408	4041.04	2159.37	8206.75
			81	13048	15375	3793	0.525035	5276.31	2829.45	11145.1
			82	14450.5	17974	6178	0.529202	6754	3425.87	15369.5
			83	15662.5	19592.3	6919.7	0.504736	7729.94	3977.7	15696.8
			84	17057.3	21014	7790	0.145897	9332.94	4649.73	19388.6
			85	11658.7	11441	4072	0.0615209	3036.74	2523.07	8067.82
			86	14311.5	13173	4647	0.0578018	4077.65	2905.13	9100.97
			87	15829.5	15004	4990	0.0561065	4438.65	4087.56	10235.4
			88	16386.8	16362	5352	0.0529819	5321.75	4562.38	10867.1
			89	18922.6	17522.1	6592.14	0.143327	6586.24	4911.37	18197.3
			90	20496	18751	7350	0.160191	7591.23	5567.2	21618.9
			91	7716.64	10020	2376	0.483146	3151.76	2197.54	9204.17
			92	9418.76	11431	2773	0.470098	5034.84	2569.46	7773.01
			93	10536.5	13031	3288	0.449797	4713.02	3230.3	10550.2
			94	11809.2	16499	5722	0.194693	5688.4	4446.62	14344.1
			95	12924.2	18068.6	6375.17	0.181159	6371.94	4161.87	9455.42
			96	14451.6	19543	7230	0.179883	7749.07	4554.06	11598.5
			97	7460.14	7495	1624	0.255387	3770.95	2815.12	4932.16
			98	9263.99	9125	1826	0.231537	4051.9	3439.84	6781.24
			99	10009.8	12379	3271	0.198675	4799.38	4641.96	6875.73
			100	9841.48	15544	4140	0.494585	5110.04	4833.25	9472.02
			101	11476.7	16914.6	4686.57	0.502474	7156.55	6858.66	13058.5
			102	12699.1	18125	5332	0.47969	10458.2	7072	16148
			103	8432.33	11503	3607	0.351068	3907.78	1819.91	7906.59
			104	10698	13257	4096	0.438301	4382.52	2273.51	7268.83
			105	11890.5	15126	4864	0.413399	5120.55	3118.38	9801.01
			106	13155.4	16380	7741	0.158901	6543.24	3866.15	12982.9
			107	13809.8	19054	7596.03	0.132951	7399.7	3641.27	14934.7
			108	15393.1	20593	8540	0.109946	8444.85	4132.77	18465.8
			109	17861.4	15295	4825	0.269619	7724.64	2098.77	9172.88
			110	21542.9	17207	5564	0.259564	8003.18	2949.09	11161
			111	24241.9	19275	6156	0.242672	8966.66	4904.06	15668.7
			112	27146	16598	7300	0.123818	9272.08	3765.39	21356.7
			113	28824	18245	8066	0.123153	8769.03	4129.69	21486.8
			114	31533.4	19596	8778	0.0680191	9840.96	5293.21	26372.3
			115	12642.9	12499	3955	0.00927511	6288.04	2035.84	4114.23
			116	14388.6	13938	4451	0.00825505	7207.06	2820.32	5161.88
			117	16158.4	15609	5031	0.00752734	7816.26	3275.32	6388.37
			118	18026.1	17245	5548	0.00736335	9336.89	3610.88	7717.36
			119	19541.5	18283	7219	0.00736335	10647.6	4303.31	9289.15
			120	14903.1	14755	5874	0.00732601	12245.8	3430.56	7326.18
			121	15505.9	14952	3956	0.020129	8998.09	5252.77	9840
			122	12699.2	12027	2910	0.310408	5991.89	3950.52	7983.79
			123	14566.7	13350	3406	0.308171	7733.26	4812.61	7993.05
			124	15505.9	14952	3956	0.020129	8998.09	5252.77	9840
			125	17459.2	11900	4800	0.0192802	10795.3	6503.78	11568.1
			126	12549.5	6165	2252	0.0192802	12389.8	4703.5	6587.22
			127	8751.55	9578	2669	0.244833	2972.91	1701.5	6432.47
			128	10977	10938	3150	0.225978	3082.13	2208.03	4922.38
			129	12922.9	12263	3528	0.410397	3864.48	2623.5	6673.83
			130	14187.4	14050	4100	0.147215	5068.32	3774.14	8928.53
			131	15808.2	13092.3	6196	0.142217	5922.76	3731.07	11012.6
			132	17258.7	14402	6878	0.142134	7110.94	4661.99	13116
			133	7686.92	12477	4281	0.0531032	3438.26	1830.47	4425.6
			134	9628.35	14688	4833	0.196325	4180.16	2152.16	5140.82
			135	11636.5	16558	5453	0.185356	5176	1702.18	6895.53
			136	21085.9	15398	5919	0.174934	6060.62	3054.5	8248.45
			137	12541.2	17014	7661	0.152839	7994.01	3797.75	8823.79
			138	16342	18420	8340	0.175532	10421.6	5218.16	12965.4
			139	8683.32	10765	3243	0.366872	2359.45	2296.78	4322.34
			140	10662.9	12260	3848	0.299944	2894.79	2715.03	5011.8
			141	9819.97	13989	4632	0.245487	3802.58	3411.5	7268.62
			142	15811.6	14428	5200	0.228834	5679.45	4715.64	10429.4
			143	16848.8	15817	6672	0.181019	6708.67	5401.46	11656.7
			144	18275.9	17399	7406	0.128866	8743.01	5823.59	13754.9
			145	9007.2	11107	2600	0.342078	3408.51	2246.89	4508.74
			146	10283.1	12719	3590	0.323897	3958.1	2917.62	5108.39
			147	11988.4	14487	4300	0.252719	5159.17	3695.93	6837.84
			148	13392.7	15475	4900	0.211543	6172.85	3917.37	9289.84
			149	14404.5	17145	5385	0.175378	7254.78	4491.84	11197
			150	15569.5	18324	6012	0.169442	9183.81	5279.21	13367.8
			151	12832.3	2304	3513	0.127654	4354.34	2515.91	8394.87
			152	15932.3	2231	3975	0.256999	4980.96	3082.73	5355.28
			153	18430.4	2595	4536	0.256458	6529.49	3837.35	7385.79
			154	17560.9	15533	5217	0.203745	6223.81	819.104	8973.63
			155	23993.1	16990	5838	0.172324	8714.82	5049.02	12693.9
			156	25861.3	18502	6533	0.0909869	11635.8	6643.24	15186.7
			157	14017.5	10071	3981	0.192982	4819.14	2962.34	4823.34
			158	17535.7	11288	4570	0.254175	5481.63	3545.58	6122.97
			159	20298.7	12859	5394	0.227402	6349.98	5002.84	8234.21
			160	22673.2	14562	6261	0.187979	7262.08	5132.88	11553.2
			161	24945.6	15910	6435	0.152683	7718.42	6624.78	13673.7
			162	27412.7	17151	7155	0.115793	11786.5	7962.79	16648.4
			163	7907.86	9764	2501	0.217977	3218.32	2941.73	3769
			164	10895.8	10899	3300	0.49831	4144.76	4343.7	5322.11
			165	12749.9	12424	3696	0.305622	4907.4	5028.69	7330.37
			166	14080	13715	4188	0.256325	5762.39	6081.48	10353.2
			167	14835.3	15005	4784	0.219405	6446.18	8915.89	13746.6
			168	11351.1	12860	3611	0.219315	7922.59	7403.66	12706.9
			169	8865.5	10920	2350	0.75144	4287.9	1987.44	4501.04
			170	10826.5	12178	2726	0.673612	5256.12	2627.3	4262.91
			171	13479.7	13845	3342	0.222531	6207.47	3229.48	6022.49
			172	11646.3	15536	4145	0.148481	5827.86	3080.63	5238.15
			173	16567.7	15117	5819	0.186069	8400.51	4172.72	10155.4
			174	12412.9	13313	4895	0.186069	9565.49	3233.22	8217.87
			175	11681.7	14578	4088	0.139437	7072.39	3779.49	9352.92
			176	14369.7	16823	5110	0.102628	9181.06	5270.92	13083.3
			177	16295.2	22968	7383	0.122919	9653.18	6543.69	14553
			178	17634	21267	6647	0.100242	12637	6692.55	18718.5
			179	19172.8	17682	5447	0.0987527	14443.3	6327.46	22148.8
			180	20794.4	25145	8360	0.0737338	16116.4	6131.14	25547.6
			181	6957.96	11629	3655	0.054552	3862.95	3066.11	11396.9
			182	9168.92	13415	4539	0.142959	5109.97	4546.12	13857.6
			183	11170.8	15195	5152	0.125109	6471.06	6305.7	13091.2
			184	11935.6	16836	5832	0.148827	6981.52	7088.97	13682.2
			185	12637.2	18246	6729	0.105726	7498.39	6560.88	15448.6
			186	13861.9	20449	7263	0.0949277	8600.78	6733.91	17932.1
			187	9722.93	12754	4182	0.13635	10367.2	3515.45	10788.3
			188	11158.9	14670	5215	0.135813	11630.6	4602.23	11760.8
			189	12417.5	16741	5960	0.179936	14074.7	5760.5	14669.8
			190	13982.8	18532	6723	0.147346	16014.7	6285.18	16559.3
			191	15609.6	20363	7469	0.147346	17745.1	7479.45	18491.2
			192	23036.7	22338	8838	0.196861	26361.9	11756.5	30179.6
			193	18680.4	13797	4417	0.0777351	12171.9	10190.8	17250.5
			194	23867.4	16007	5452	0.0765805	13821.5	14256.9	23641.6
			195	27141.6	18254	6215	0.100349	17067.5	14502.1	32246.4
			196	30789.1	20444.5	7060	0.082133	23208.3	11399.2	38895.1
			197	34060.3	22388	7878	0.0687166	28721.5	11940.3	43166.4
			198	36773	24740	8860	0.037471	31484.5	13918.1	48487.7
			199	17542.5	15553	4604	0.152871	19554.1	5505.52	21915.9
			200	20954.1	18030	5792	0.148775	21781.3	7538.55	25138.3
			201	23820.6	20614	6696	0.151222	21786.6	9352.29	30478.6
			202	26121.7	22985	7633	0.121101	27377.7	10283.9	34278.1
			203	28946.9	24526	8489	0.119337	30686.6	10046.6	35092.8
			204	37747.6	26978	9507	0.0531456	41431.1	13655.7	43342.7
			205	4211.33	10960	3021	0.195955	2331.32	2125.55	2489.12
			206	4540.58	12574	3701	0.291485	2633.17	2348.28	4033.14
			207	5573.06	14932	4333	0.246207	3148.18	2987.52	7162.3
			208	6646.77	18594	5160	0.242154	4326.42	3920.32	8555.38
			209	9402.52	20065	6809	0.218396	6377	3678.96	11122.6
			210	11143.8	18460	6809	0.217031	10105.8	4209.84	13917.2
			211	5125.87	8106	2430	0.47486	3603.68	3699.91	8784.27
			212	6065.03	9084	2898	0.418379	4282.62	3848.53	10728.4
			213	6903.39	10084	3539	0.354952	5270.9	4015.6	11397.4
			214	9330.91	11095	4317	0.228463	6747.9	1472.5	11706.3
			215	6967.76	20055.1	6802.99	0.23236	8975.21	2434.09	21669.7
			216	13055.5	21593	7891	0.232486	9406.75	9116.14	16759.4
			217	4456.51	9800	2830	0.263638	2792.42	2311.09	3952.33
			218	5147.99	11334	3456	0.318904	3296.9	2744.86	5017.1
			219	6029.82	13023	4052	0.264762	4798.14	3241.06	8432.91
			220	6727.42	10852	5890.62	0.4252	5134.39	3665.57	8640.53
			221	9405.7	3077.69	5033.76	0.149561	7848.55	6070.42	12759.8
			222	14109.9	4333	7568	0.158056	13421	6919.42	20525
			223	5496.46	10903	3633	0.0916104	3200.87	2134.04	2518.73
			224	6141.14	12650	4447	0.169027	3617.54	2552.44	3830.13
			225	7476.86	14545	5211	0.141269	4671.75	3380.29	7523.21
			226	9166.89	18831	5928	0.0492144	5713.77	5014.3	11047.6
			227	4831.63	9572.94	2737.99	0.047597	8572.6	2253.74	6761.34
			228	13897.9	4209	2825	0.0445333	12153.1	7066.1	14385.4
			229	6160.73	13068	4758	0.135656	3947.05	2622.25	4507.49
			230	7443.47	15185	5841	0.158381	5244.26	3597.37	8455.32
			231	8946.16	17303	6816	0.146498	7233.69	4461.51	13613.9
			232	10808.2	20018	7668	0.017576	8958.62	5181.08	16065.9
			233	17573.9	22950	9144	0.166047	16421.2	7662.17	44899
			234	20163.2	13116	4582	0.141663	23994.8	12381.4	34594.7
			235	16462.2	11000	4254	0.0913872	19247	4867.72	13828.9
			236	20151.4	13846	5216	0.25589	20686.1	6920.57	27028.8
			237	25229.8	15911	6092	0.203446	16323.1	10050.1	44251
			238	29544	18989	6982	0.149837	23515	10780.3	58097.7
			239	36958.7	20937	7921	0.17294	28234.2	12975.7	68631
			240	40469.1	23303	8729	0.154793	32921.6	23993.7	45712.4
			241	5082.94	11000	3223	0.143814	3689.86	3217.75	3234.56
			242	6086.93	13846	3874	0.405999	4661.77	3892.27	6175.79
			243	7630.87	15911	4564	0.307984	5821.27	4751.98	8989.5
			244	4701.97	17613	5253	0.126336	3782.22	3505.65	6344.72
			245	10868.7	19666	6159	0.270968	9181.68	6573.23	15207.4
			246	13488.5	21780	6864	0.224424	12284.6	12039.6	12626.7
			247	5817.97	11000	3026	0.132306	3326.67	2514.93	3975.47
			248	7204.66	13846	3719	0.36568	4435.95	3218.81	8167.01
			249	9383.17	15911	4396	0.292315	7385.84	4209.17	13436
			250	10938.9	17320	5115	0.221542	9625.37	4447.53	17529.7
			251	6897.11	19583	6047	0.147666	6082.22	2809.05	11212.8
			252	9763.77	16183	4520	0.200223	14998.1	5288.18	20026.2
			253	6237.92	11000	2828	0.124855	2558.09	2325.86	2993.48
			254	7481.76	13846	3503	0.333835	3544.05	3032.97	5657.93
			255	9923.45	15911	4137	0.374975	5325.77	4042.74	10327.8
			256	11965.1	17998	4658	0.310318	7217.5	5846.97	20776.5
			257	13790.7	19714	5917	0.221851	9360.64	6175.5	15491.9
			258	15506.4	19714	5837	0.245007	11135.6	9480.79	16716
			259	5723.08	11000	2956	0.132046	2873.79	2262.2	3173.81
			260	6946.14	13846	3680	0.353355	3620.96	2786.81	5941.06
			261	8512.72	15911	4346	0.2862	5592.09	3760.18	9917.89
			262	10256.2	17606	4995	0.221093	7292.04	4761.28	13137.2
			263	12527.3	19536	5926	0.199487	8150.75	4420.12	16182.7
			264	14467.9	21769	6643	0.178182	9610.17	5105.82	12009.4
			265	7550.17	12392	3918	0.222826	2782.78	1966.95	3281.77
			266	9284.32	14259	4752	0.167363	3860.48	2479.34	3542.19
			267	10590.8	16483	5413	0.141525	4910.62	3251.7	4971.57
			268	6223.21	10098.1	3541.66	0.150425	7715.72	3612.02	3983.02
			269	6223.21	10098.1	3541.66	0.150425	1595.63	3612.02	3983.02
			270	13420.8	21436	7690.99	0.107551	8377.32	7683.08	12478.4
			271	8234.64	13369	4019	0.231187	4119.52	2125.94	5977.18
			272	10652.5	15762	4925	0.230833	5055.85	3317.36	6364.49
			273	12421.2	18456.9	5735	0.228873	6948.3	3846.77	8656.83
			274	10195.1	16639.6	4729.71	0.228146	9652.84	2937.82	12433.5
			275	10195.1	16639.6	4729.71	0.228146	1327.47	2937.82	12433.5
			276	15658.5	24455.3	8091.58	0.225806	9597.07	6180.84	21306.1
			277	12835.5	10975	4496	0.195829	7893.74	2739.34	6110.74
			278	15673.5	12594	5323	0.148895	8174.33	3546.96	7933.54
			279	17641.1	14559	6039	0.125897	10627.4	4427.2	9967.88
			280	19317.7	17614.9	7459.99	0.127306	13217.4	5593.14	14110.4
			281	15904.2	13667	6659.99	0.11699	1629.43	3557.69	11201.3
			282	21309.1	23525.1	10959	0.090923	13980.5	7086.35	16365
			283	9003.47	13942	3088	0.489702	6922.52	3748.56	10670.1
			284	10702.4	15990	3525.8	0.559905	7745.82	4689.31	8896.9
			285	11972.5	18350	3985.2	0.715023	8753.99	4991.55	10803.2
			286	14936	22062	5069	0.815	11418.2	6443.7	16694
			287	11544.6	16676	4974	0.815	3920.85	3904.1	12349.5
			288	14673.1	24268	8595	0.0484263	10084.4	7078.73	17086.7
			289	4956.92	14479	3724	0.350068	1050.66	2268.01	3383.23
			290	5850.85	12743.1	4230	0.331349	1163.93	3108.09	2682.9
			291	6380.18	1110.69	4868	0.313757	1247.78	3053.1	2603.25
			292	13454.2	7440.74	2638.02	0.512126	3591.91	7949.66	9253.05
			293	5543.81	7440.74	2638.02	0.512015	276.961	2598.46	4944.92
			294	14508.6	21048.9	7454	0.154717	3680.1	8757.21	11339.9
			295	8624.44	14104	3026	0.255848	692.573	3680.06	4587.89
			296	11001	10784	4112	0.239111	784.267	4234.75	4871.19
			297	12170.9	12829.3	4112	0.200478	1145.77	5156.92	6044.12
			298	12993.1	6988.81	2151.66	0.11324	1217.32	6759.95	9019.95
			299	6297.54	6988.81	2151.66	0.113115	649.945	2798.36	4919.67
			300	13805.4	21324.9	6385.97	0.182927	2749.09	6507.8	12258.9
			301	10680.3	14150	3134	0.550607	1098.22	4059.31	4351.72
			302	14547.5	14291.5	6619	0.525939	1371.7	6159.76	6062.06
			303	14456.5	16045.5	3869.97	0.497318	1565.29	5958.18	8372.88
			304	16460.3	8746.9	2316.88	0.406499	2040.29	7709.15	8927.27
			305	5992.2	8746.9	2316.88	0.406452	1163.34	4106.39	5334.6
			306	16753.4	20853.1	6340.01	0.1875	2968.39	10298.2	11033.9
			307	4961.2	12898	3143	0.538897	702.462	2819.69	3508.39
			308	5806.85	6755.89	3750	0.504006	689.691	3625.42	2890.06
			309	6413.9	8907.89	4297	0.474259	787.467	4084.47	4334.81
			310	7758.83	5258.33	2048.02	0.349339	1557.47	5657.54	6421.71
			311	3344.39	5258.33	2048.02	0.34927	660.79	2062.55	3344.62
			312	10041.8	20186.1	6674.99	0.1856	2109.64	6565.69	9741.52
			313	8345.9	12279	3203	0.657638	1221.77	3574.44	3114.88
			314	10357.2	6815.53	3719	0.628996	1405.83	4939.39	3028.74
			315	10631.6	12223.7	4063	0.605171	1493.73	6853.41	3385.65
			316	11464.6	7530.83	2650.43	0.545844	1955.58	7872.93	12605.3
			317	6370.42	7530.83	2650.43	0.546108	679.169	3122.99	5555.09
			318	11461.4	19216.9	6347	0.202994	2442.53	8651.79	8694.61
			319	8892.59	13159	3349	0.637966	1851.42	3109.74	4472.8
			320	10810.5	7088.8	3955	0.598922	2186.1	3996.8	5308.23
			321	11961.1	8291.01	4551.16	0.580107	2830.39	5163.86	7459.54
			322	12340.8	4230.11	2859.24	0.385811	3593.65	5889.76	8894.34
			323	6286.96	4230.11	2859.24	0.385966	323.677	2351.55	4301.67
			324	12507.6	20580	7023.02	0.181618	3858.81	6437.57	10804.2
			325	6302.02	13617	2926	0.732593	1475.37	3314	4395.77
			326	7083.12	8290.94	4147.18	0.68413	1763.95	4325.02	4217.49
			327	7846.32	10102.9	4551	0.651973	1816.68	4863.41	5484.05
			328	8487.94	4539.08	2118.06	0.542974	2203.49	6428.29	7293.02
			329	4453.22	4539.08	2118.06	0.543064	404.08	2262.15	2068.09
			330	8828.77	20384.1	6246.02	0.205023	3028.75	6154.88	8991.96
			331	11569.9	13136	3382	0.525882	2049.76	3212.82	20890.8
			332	14936.8	5965.61	6092	0.498586	2397.78	4095.31	31656.7
			333	16819.5	8279.61	4593	0.477796	2810.81	5256.8	32584.4
			334	20855.2	4693.33	2720.8	0.396826	3899.2	7560.69	36389.9
			335	6853.5	4693.33	2720.8	0.396941	1497.06	2288.34	22226.5
			336	24787.4	20441.9	7094.98	0.175111	5421.2	9492.56	19512.2
			337	8333.27	9558	4112	0.276178	4571.53	3619.98	12783.3
			338	10654.4	11307	5058	0.258248	6306.53	4444.43	16364.7
			339	11679.3	13003	5756	0.222373	7329.74	4923.61	19872.1
			340	5915.16	16420	7288	0.201493	12117.9	7820.38	20148.7
			341	5915.16	13638	5796.97	0.201493	4265.79	3311.47	10679.3
			342	12488.1	19933	9800.99	0.159913	11069.8	5419.26	19657.1
			343	7022.37	11431	4263	0.149364	4316.54	1722.87	8244.99
			344	8828.04	13522	5121	0.14745	4914.97	2333.92	12657.6
			345	10469.6	15523	5981	0.146378	5911.24	2877.48	18163
			346	20793.1	20588	8155	0.202299	10978.4	5051.97	29716.5
			347	20793.1	20588	8155	0.202299	1033.07	5051.97	29716.5
			348	23560.4	11054	3418	0.199245	13449.3	5703.74	40798.9
			349	7253.41	10300	3200	0.183099	2275.06	1996.51	6421.76
			350	8719.77	12200	3900	0.323944	3044.76	2627.1	9758.77
			351	10496.6	14000	4000	0.270423	3878.87	3334.14	16428.8
			352	15790	14001	5755.92	0.176209	8478.63	4597.77	25108.8
			353	15790	14001	5755.92	0.176209	851.403	4597.77	25108.8
			354	17286.5	6260	7091	0.101403	11524.3	6209.41	30054.1
			355	10770.1	10638	4569	0.094018	11351	2769.64	10605.9
			356	13260.5	12589	5598	0.0892486	14499	3903.31	13987
			357	15960.4	14464	6537	0.0829019	13353.6	4822.5	23588.5
			358	19754.4	20000	7500	0.078404	23115.3	8467.06	33112.6
			359	19754.4	20000	7500	0.078404	708.874	8467.06	33112.6
			360	27907.5	23938	9235	0.0793333	28372	8724.13	49263.2
			361	8184.05	14308	3624	0.0808789	6069.39	2124.54	6348.99
			362	13514.1	17135	4412	0.283186	10198.2	3918.41	12942.6
			363	16291.2	19554	4614	0.319611	12876.5	5151.7	20220.8
			364	22810.3	6382	6382	0.172335	20945.9	6461.42	13415.6
			365	22810.3	6382	6382	0.172335	2333.31	6461.42	13415.6
			366	25544.6	23015	7039	0.150675	45721.8	6952.12	3443.08
			367	6696.35	14135	3338	0.331662	3638.34	2499.7	3957.05
			368	8132.03	16350	4239	0.299582	4113.69	3409.11	8021.08
			369	10060.6	17296	5006	0.273311	4277.74	5174.44	9094.16
			370	18981	6260	6260	0.225686	7516.46	9751.43	14394.7
			371	18981	6260	6260	0.225686	1226.02	9751.43	14394.7
			372	14797.5	5751	7036	0.14876	6138.73	7412.21	9983.47
			373	8067.65	14295	3391	0.0794398	4679.96	2239.42	6933.76
			374	9549.06	16396	4276	0.208305	5638.88	2891.43	11809.2
			375	11201.7	16490	4986	0.159945	6614.72	3922.57	18639.1
			376	21715.2	6279	6279	0.175127	10858.2	7536.42	17725.9
			377	21715.2	6279	6279	0.175127	2564.27	7536.42	17725.9
			378	25544.6	23015	7039	0.150675	15062.6	6952.12	3443.08
			379	7868.35	13383.4	3167	0.198522	3322.36	3370.02	7721.71
			380	9516.56	15274.6	4028.41	0.532733	4304.33	3812.58	14122.3
			381	13550.7	19233.3	4713.9	0.505977	7026.13	6287.11	29062.1
			382	17358.8	6184	6184	0.330363	11827.7	10319.1	21748.3
			383	17358.8	6184	6184	0.330363	1738.04	10319.1	21748.3
			384	18704.9	22343	6932	0.358025	15882.1	13200.8	33685.2
			385	7579.45	13829	3160	0.383632	2906.46	2214.31	5680.42
			386	9208.35	16062	3918	0.343643	3088.16	2860.84	9410.12
			387	10225	19168	4561	0.282143	3460.17	3231.68	12335.3
			388	22067.2	5873	5873	0.330068	8588.47	7773.21	16395.4
			389	22067.2	5873	5873	0.330068	1470.48	7773.21	16395.4
			390	25550.5	23312	6566	0.283582	11668.2	6917.99	19656.7
			391	4622.63	14157	3126	0.124803	1423.96	2145.15	3675.59
			392	5485.31	16126	3892	0.345918	1783.46	2834.65	8141.43
			393	6566.95	19177	4577	0.287197	2274.31	3645.89	159207
			394	13925.4	5827	5827	0.281804	5138.1	5291.34	10913.8
			395	13925.4	5827	5827	0.281804	1518.73	5291.34	10913.8
			396	13665.9	22134	6578	0.158537	5304.17	6905.78	10268.3
			397	6897.23	14498	3205	0.118182	5831.01	2711.29	8996.53
			398	8127.16	16799	3808	0.102101	5794.26	3179.39	12793.7
			399	10492.8	19923	4585	0.0883966	5818.71	4323.12	13409.3
			400	13341.7	23727	5917.95	0.142034	11672.9	5266.6	21254.6
			401	13341.7	23727	5917.95	0.142034	937.149	5266.6	21254.6
			402	15724	26044	6628	0.142034	13206.9	5271.64	25913.8
			403	9501.81	13145	2643	0.5772	2910.11	2100.34	5851
			404	11181.4	15221	3252	0.52198	3449.88	2584.64	7251.24
			405	12840.8	17742	3986	0.461569	4400.63	3490.69	6646.08
			406	15710	20405	4723	0.429902	6237.13	4920.55	11035.8
			407	15710	20405	4723	0.429902	590.842	4920.55	11035.8
			408	15960.1	20405	4723	0.377575	8076.4	5751.49	11059.6
			409	11373.8	14671	3735	0.231484	5683.23	2591.9	9008.37
			410	13602.5	17047	4697	0.218795	7027.3	3076.57	11306.4
			411	15622.3	19828	5553	0.207297	8211.92	3937.1	10972.2
			412	15040.5	13080.3	5472.96	0.135626	9799.5	4277.14	13196.4
			413	15040.5	13080.3	5472.96	0.135626	783.484	4277.14	13196.4
			414	14637.9	28090	9170	0.103926	10755.4	4159.04	15905.6
			415	14804.3	12615	3226	0.312237	14281.6	2618.85	7913.38
			416	23141.5	14572	3786	0.500391	23298.2	4872.09	12889.5
			417	19383.6	16538	4500	0.334357	19207.4	4851.55	7681.11
			418	24041.1	23021	7154	0.183258	23665.1	6910.46	14203.1
			419	24041.1	23021	7154	0.183258	1347.79	6910.46	14203.1
			420	24247.5	24863	7869	0.168275	25890.2	6237.95	16874.2
			421	6421.23	12375	2572	0.335038	3638.52	3004.94	6138.24
			422	7858.37	13527	3046	0.873064	4191.04	3583.4	7638.51
			423	9518	15674	3649	0.744093	2550.4	5095.78	10353.9
			424	5834.71	14174	4273	0.376092	6736.94	5252.78	6742.46
			425	5834.71	14174	4273	0.376092	1168.57	5252.78	6742.46
			426	7875.23	18180	8326	0.224176	8260.37	11836.1	17817
			427	4722.2	12207	2745	0.401186	2206.96	2377.9	2851.16
			428	5689.85	13866	3164	0.353387	2554.2	2617.36	4237.13
			429	7021.71	15423	3800	0.306018	2972.28	3514.54	4265.33
			430	4817.62	16283.1	4228.02	0.420463	9010.37	3545.23	9093.55
			431	4817.62	16283.1	4228.02	0.420463	920.042	3545.23	9093.55
			432	8171.45	21774.4	4893.04	0.28125	5689.16	9956.23	10184.5
			433	4461.45	10367	2600	0.187234	3400.85	3072.09	4255.96
			434	5274.89	11975	3002	0.423513	3474.15	3118.48	5588.24
			435	6436.02	14098	3577	0.382062	4264.65	4623.31	5061.37
			436	8635.76	18200	4860.63	0.367062	6140.16	5893.86	12187.7
			437	8635.76	18200	4860.63	0.367062	994.266	5893.86	12187.7
			438	10366.9	20078.5	7024.07	0.306742	7003.38	5815.8	16183
			439	6408.69	12023	2723	0.332	2825.51	2435.76	9400.24
			440	7013.73	13008	3183	0.430162	3684.35	2773.81	14594.7
			441	8641.54	15452	3837	0.36833	4366.97	3228.73	17079.1
			442	13933.2	16671	3825	0.273002	6099.83	4521.21	9498.75
			443	13933.2	16671	3825	0.273002	893.369	4521.21	9498.75
			444	15481.9	20220	7121	0.278261	7418.96	5976.15	7811.8
			445	7250.72	12735	2911	0.755716	4696.93	3409.09	10236
			446	8942.33	14385	3416	0.794964	5226.56	5012.29	14175.9
			447	10676.2	16772	3970	0.850962	5876.62	6642.67	17366.3
			448	8068.52	18269	5061	0.81424	8377.38	3483.78	15199
			449	8068.52	18269	5061	0.81424	1300.97	3483.78	15199
			450	11034.4	20504.1	7084.01	0.782013	9015.37	8623.82	6977.9
			451	3753.67	10747	2482	0.283046	2493.58	1853.5	2984.11
			452	4652.26	12297	3040	0.243089	3338.36	2304.97	3868.1
			453	5421.29	14313	3737	0.736842	3869.61	3040.76	3947.37
			454	5420.14	17000	5496	0.0663016	5422.26	3403.65	5983.19
			455	5420.14	17000	5496	0.0663016	519.892	3403.65	5983.19
			456	5750.4	19800	7100	0.176101	5852.72	3601.49	6401.16
			457	4979.44	11131	2650	0.201566	1795.76	2192.59	5116.17
			458	4883.41	12308	3743	0.1025	2403.71	2150.3	5017.5
			459	7954.61	16059	3999	0.133299	3348.4	5561.58	5872.7
			460	3813.31	17986	4424	0.131092	5090.3	2100.19	5782.32
			461	3813.31	17986	4424	0.131092	464.067	2100.19	5782.32
			462	7836.44	19800	6930	0.280422	6032.75	4603.59	4124.67
			463	4815.18	11998	2814	0.412015	2807.5	2322.56	7244.99
			464	5381.44	13929	3331	0.364841	3048.57	2503	8339.09
			465	7032	16382	3973	0.368597	4216.08	3573.19	10832.7
			466	7237.87	21625	5618	0.339248	5667.75	3811.37	2922.83
			467	7237.87	21625	5618	0.339248	337.375	3811.37	2922.83
			468	6758.88	20605	7181	0.296087	7160.02	4773.59	3535.76
			469	8813.47	15018	3223	0.492499	6353.6	3011.78	5570.84
			470	10722.5	16886	3856	0.450838	7569.48	3961	8161.58
			471	12833.9	19392	4606	0.390448	9179.69	5647.07	9719.25
			472	16369.6	26049	6687.99	0.353026	12857.5	6662.86	15687.7
			473	16369.6	26049	6687.99	0.353026	1885.63	6662.86	15687.7
			474	19989.3	26907.1	7660	0.23741	15007.3	7380.04	24199.6
			475	17893.6	16700	5830	0.044519	1995.31	2265.36	2115.7
			476	20218.5	17300	6230	0.0458767	2276.93	2444.03	21588.7
			477	21842.5	18900	6870	0.0457044	2831.95	2529.35	22903.3
			478	23716.7	19700	7220	0.0445461	3876.62	2694.08	24715.8
			479	24211	19700	7330	0.0426759	5192.49	3579.06	24897
			480	24705.3	19700	7330	0.0426166	6502.7	4681.64	24715.8
			481	16466.7	12746	4311	0.173734	3326.66	2380.75	15912.6
			482	21600.2	14740	5158	0.153378	4272.06	3043.68	17517.4
			483	24812.8	16406	5788	0.134006	5147.37	3964.58	21077.9
			484	22496.8	24300	5316	0.113288	5282.1	3657.43	22212
			485	26290.8	18415	6653	0.132494	7296.98	2963.52	25958
			486	21186.8	16084	5556	0.0843341	8772.65	4475.42	33180.1
			487	22501.4	13323	4338	0.210196	2276.93	2848.83	27637.6
			488	22619.9	15402	5196	0.0837524	2388.92	2796.09	26136.1
			489	31146.4	17302	5932	0.180191	3813.03	4354.99	39797.4
			490	33227.3	18969	6643	0.161145	4785.78	4897.68	36318.3
			491	34992.3	20866	7440	0.135967	5964.83	5313.26	44922.2
			492	30876.9	22857	8148	0.0967641	6579.25	5024.6	42404.3
			493	41365.7	14468	5593	0.153936	7764.55	5157.06	25232.9
			494	47788.6	17768	6545	0.161272	10521.1	5729.34	31357.6
			495	45547	18898	5736	0.159654	10510.5	5643	38012.1
			496	38827.6	20789	7299	0.12956	12632.5	5991.27	46009.5
			497	36078.7	23453	9423	0.118187	14326.2	7049.23	54313.9
			498	35194.8	24260	7880	0.0824979	18156.6	7830.59	56405.7
			499	11565.4	13359.1	3808	0.216891	4146.4	3223.13	11747.2
			500	13911.2	15135.9	4090	0.209639	4747.77	3774.45	13100.1
			501	16245.3	17164	5130	0.204944	6207.47	4197.34	17310.3
			502	18775.4	18960	5950	0.182039	7586.7	4664.05	21817.7
			503	18538.4	20579	6452	0.191337	8485.6	5485.36	24767.5
			504	20943.2	21800	7280	0.132888	9525.7	5955.4	29411.8
			505	15029.4	13475	6254	0.518703	4376.87	2646.59	10611.5
			506	10341.3	17450	8057	0.39067	3146.06	1434.95	9307.14
			507	10341.3	17450	8057	0.039067	3146.06	1434.95	9307.14
			508	17915.3	19352	9060	0.617768	6466.62	3029.85	16571.9
			509	18955.1	21590	9996	0.0896484	7856.71	3392.08	17656.2
			510	20776.7	23050	10980	0.0865049	8653.05	4178.46	21796.1
			511	17713.3	14037	4237	0.13662	5729.08	3480.61	17478.9
			512	19839.6	16243	5322	0.166216	6916.26	3371.36	17407.1
			513	21337.8	20581	6383	0.155405	8031.5	4378.38	21445.9
			514	23751.6	20581	7259	0.143935	9933.34	5453.58	27848.3
			515	18732.4	16954	6064	0.116901	11230	5616.8	23521.1
			516	25833.3	24720	8928	0.115278	12428.6	7315.29	36347.2
			517	22137.4	11952	4046	0.278712	17232.3	7267	13939
			518	23566	13389	4567	0.196312	18526.1	7342.73	16063.4
			519	28289.1	15462	5213	0.189245	21561.3	10258.5	22408.6
			520	32615.8	17185	6015	0.281148	24785	9587.98	31738.8
			521	35869.6	11748	6122	0.25413	24779.6	6769.57	40652.2
			522	39140.8	12000	6300	0.195652	30006.1	5540.43	38932.7
			523	6904.5	8837	3442	0.304936	2546.35	4597.52	6505.33
			524	8444.69	10009	3997	0.281803	2534.8	5596.96	9922.8
			525	11323.1	11462	4492.99	0.368871	5058.07	6196.7	15951.7
			526	11635.1	12871	5076.99	0.320974	5595.22	4665.3	20167.5
			527	13265.1	9653.27	3807.74	0.245165	5764.23	5549.74	23973.2
			528	15625	14600	7038	0.15625	9485.58	5937.8	26093.8
			529	6496.19	9843	3350	0.281085	2639.68	4522.11	4641.95
			530	7845.92	11201	3820	0.259072	3493.69	4352.97	6933.79
			531	10226.8	12555	4317	0.42908	5113.29	6545.24	10034
			532	10427	13900	4880	0.383317	5518.35	5112.59	11320.8
			533	11720.3	7800	3219	0.294994	5519.45	5001.99	12514.9
			534	12600	14430	4165	0.28	7793.54	5713.02	15123.9
			535	7350.94	9360	3360	0.306647	3987.4	4591.09	8646.76
			536	8996.92	10018	3965	0.285098	5513.75	5176.54	13507.3
			537	13417.9	11123.5	4500	0.410837	8669.5	9295.42	23272.4
			538	12397	15800	5100	0.332578	8762.21	10347.4	24505.8
			539	13404.7	12865	3675	0.254053	8731.64	6169.05	2533.78
			540	14393.1	14768	4254	0.244898	13561.8	6335.33	28688.1
			541	7696.19	9845	3336	0.263574	5990	3710.21	10677.3
			542	10505.6	10078	3923	0.348847	8243.11	4787.1	12688.6
			543	14116.1	13236	4436	0.470374	12409.4	6486.44	19721.4
			544	14284.5	14581.6	5057	0.412128	12590.9	7557.23	22292.2
			545	20806	14582	5099	0.0804255	12590.9	8630.45	20806
			546	6943.47	18998	5914	0.0851064	15315.6	4124.43	28924.8
			547	9399.81	9060	3484	0.306616	3612.94	3929.9	9290.59
			548	11419.4	10240	4006	0.283347	4525.31	4592.93	11348.2
			549	15759.7	11610	4378	0.468972	6825.18	7415.19	16806.7
			550	14115.8	13422	5091	0.375129	6866.62	6204.58	16804.6
			551	15975.6	10067	3564	0.375129	6866.62	7073.22	21879.5
			552	17936.5	18507	6818	0.432432	10639.6	8384.95	20810.8
			553	11429.8	12300	3681	0.179813	7315.5	4472.05	15958.9
			554	15034.2	14200	4576	0.146222	7769.34	7048.06	17584.8
			555	16333.7	16100	5166	0.185547	9591.22	10493.9	23354.5
			556	17038.2	17686	5786	0.154	10771.1	9694.32	29005.2
			557	17692.3	19400	6600	0.145777	11696.5	11523	26153.8
			558	12912.4	11984	4297	0.135502	11796	8031.87	19924.3
			559	6425.84	12520	4418	0.0795148	3179.4	2500.75	8628.13
			560	8139.1	14458	5553	0.0650086	4263.65	3009.03	8708.27
			561	9387.46	16300	6553	0.0581585	5427.16	4005.14	10777.2
			562	11057.8	18050	8518	0.092233	6418.77	4657.03	12586.8
			563	12517.4	22460	9350	0.0554575	7537.71	5041.64	14657.3
			564	8684.03	10755	4817	0.0916221	8464.24	3456.45	11025.3
			565	7972.42	13696	3925	0.149445	4261.06	3066.59	8479.08
			566	9956.06	15770	4867	0.145683	4740.53	4726.17	8385.24
			567	11009.3	18046	5549	0.157433	6234.23	4838.33	10956.2
			568	11683.9	19851	6270	0.0993779	8740.65	5996.84	13115
			569	17477.1	21351	6935	0.139785	13570.3	8951.44	21518.6
			570	8411.7	17348	5607	0.104102	11345.6	5062.63	10480.7
			571	7371.8	11478	3647	0.227451	4194.57	3706.35	11831
			572	9272.37	13236	4526	0.205882	4643.15	4367.18	14819.2
			573	10414.5	14350	5136	0.192157	6145.45	5422.75	18622.1
			574	11051.6	16535	5785	0.182052	6508.18	5755.18	22683.1
			575	12242.2	18111	6392	0.153211	7568.72	6955.36	24685.2
			576	9247.23	15027	5152	0.154059	9827.2	5542.99	14219.6
			577	9765.04	13450	3977	0.189067	6580.29	24706.7	39451.5
			578	11748.4	14460	4932	0.178442	31125	8574.42	12611
			579	13153.5	17136	5682	0.156025	31459.2	29776.4	13767.6
			580	14426.8	20247.1	6471.99	0.158159	33426.2	8527.36	14853.6
			581	14426.8	20247.1	6471.99	0.158159	38331.3	8527.36	14853.6
			582	16837	22824	9644	0.0942606	34769.3	16127.6	16271.5
			583	10291.9	13304	4119	0.0576471	1017.11	13602.5	27432.1
			584	13005.2	15523	4734	0.211039	24718.7	4588.74	31964.3
			585	15223.3	18126	5416	0.240217	27249.1	6277.17	26858.7
			586	17504.1	20247.2	6120	0.243611	29076.2	8401.69	28075
			587	17014.7	20247.2	6120	0.243611	31282.2	8401.69	28075
			588	19331.1	23858	9216	0.0984164	29909.3	7900.71	23898.7
			589	7594.8	12490	3775	0.217631	403.081	9581.64	12099.3
			590	12303.1	14439	4585	0.225978	5436.55	6076.77	11188.3
			591	14346	16720	5293	0.191572	5849.54	5526.64	15111.7
			592	15607.6	18559	6045	0.224245	7945.76	8798.04	16004.9
			593	11617.7	16553	4833	0.159048	10563.3	5418.6	13074.7
			594	17475.3	25077.8	8731.27	0.114656	13013.3	8663.01	17313
			595	11026.1	12251	4012	0.242839	376.279	9253.85	10965
			596	12315.7	14297	4866	0.212991	5857.76	3851	7301.25
			597	14203.7	16527	5611	0.192686	5985.46	4961.48	12025.3
			598	15241.4	18163	6391	0.210223	9280.01	5136.07	12745.4
			599	11945.8	16071	6466	0.152083	11484.5	4175.12	10119.8
			600	17384.6	19350.6	8685.99	0.111612	12678.1	8534.49	14110.1
			601	7236.58	12428	3974	0.0653075	481.334	5304.96	8805.64
			602	8813.28	14657	4841	0.0623205	4183.58	2843.38	6967.53
			603	10106.2	17046	5601	0.0721141	5137.07	3626.79	8441.92
			604	11192.6	18887	6391	0.0868684	6476.31	4490.53	8847.26
			605	9126.87	15331.9	6055	0.0978261	6631.91	3117.29	6781.2
			606	13447.7	23741.4	5614.56	0.117453	7771.89	5990.2	9824.89
			607	10221.7	13418	4019	0.0884348	500.457	4721.37	10750
			608	12840.7	15793	4891	0.199319	4371.94	3876.73	9963
			609	14426	18336	5653	0.160847	5047.34	4199.32	12346.1
			610	16228.7	20316	6445	0.160847	5952.68	5362.77	12852.7
			611	14326.4	18434	5504	0.141957	8419.87	4015.78	9901.89
			612	19340.4	23873	9016.4	0.0933725	8586.65	6586.45	13813.4
			613	6530.03	11723	3871	0.0578451	1416.84	16120	34321.8
			614	8270.53	13488	4684	0.0444444	9885.43	4614.07	14644.4
			615	9761.73	15605	5407	0.0232106	11854.4	5501.16	14951.9
			616	10905.5	17322	6170	0.166667	13420	7488.88	15073.5
			617	8512.83	14803.8	4722.9	0.166667	16484.4	5915.19	11696.1
			618	12237.3	22850.9	8794.33	0.115308	18980.7	10684.2	16294.1
			619	10743.7	13022	4008	0.138816	1275.9	5572.6	13437.9
			620	12589.9	15171	4839	0.281243	7547.43	4475.56	14964.7
			621	14471.5	17523	5572	0.245907	9484.73	5703.91	17073.4
			622	11796.6	19276	6352	0.135949	8381.61	4844.05	9111.9
			623	10483.9	16026.2	5671	0.123291	8763.52	4160.44	7741.04
			624	14610.1	23365.6	9187	0.101521	12383.2	5969.13	9912.96
			625	7251.13	14673	3701	0.201619	687.815	1895.14	7710.37
			626	9021.73	15900	4439	0.197923	4189.02	2459.63	7519.98
			627	10266.4	17680	5421	0.193083	4913.15	3199.32	6724.92
			628	11865.4	19600	6609	0.191676	5920.47	4006.57	8474.62
			629	5772.65	10205	3677.99	0.101066	7029.25	1643.18	4954.71
			630	13755	24474	9051	0.070992	8741.66	4370.66	11603.7
			631	9617.1	10247	3252	0.172187	759.617	2738.3	7758.16
			632	12509.9	11869	3902	0.164009	3891.09	2770.61	8520.42
			633	14927.5	13842	4474	0.157427	4737.59	3438.2	10541.1
			634	17614.1	15918	5167.01	0.156719	5833.02	4172.25	13188.9
			635	12606	16428.9	5337.25	0.155257	7249.16	3049.77	9698.8
			636	16930.1	20648	7480	0.149716	8308.52	4450.59	17545.1
			637	10897.8	11455	3342	0.222695	874.722	2790.11	9955.98
			638	13161.3	13276	3953	0.213033	4615.87	3316.99	10438.3
			639	16724.9	15329	4533	0.208978	6271.34	4187.03	12760.9
			640	16699.7	15328	4533	0.194145	8490.25	4602.87	13887.7
			641	14485.8	15200	5367.01	0.194145	8891.65	3627.01	12086.7
			642	19770.1	21654	7484	0.156957	11459.7	10122.3	19346.7
			643	6154.5	13316	3987	0.146144	617.375	1731.31	4891.92
			644	7176.02	15113	4830	0.162747	3236.61	1914.55	5060.52
			645	8213.38	17618	5575	0.180567	7572	3440.85	14203.8
			646	14120.8	16999	5387	0.197183	11428	3986.18	18320
			647	11221.6	10387	3577	0.197183	21763.1	3722.96	16274.3
			648	13926.7	12214	3638	0.158264	21856.6	5369.44	23248.2
			649	6386.87	11004	3810	0.23311	495.66	2233.46	6036.11
			650	7792.42	14027	4640	0.170099	3495.67	3667.71	8125.04
			651	9095.57	16344	5351	0.145907	4328.21	4407.23	10513.3
			652	7256.32	12301	4190	0.246789	4949.77	3358.45	9358.39
			653	7459.4	15416.7	4763	0.143491	6421.89	3868.23	12306.5
			654	11230.4	23710	9039	0.125199	7288.38	6029.57	21800.7
			655	8196.55	12771	3906	0.225773	1111.21	3946.28	9815.57
			656	11447.1	14450	4701	0.189282	4759.87	4575.02	13929.9
			657	13709.7	16808	5430	0.164983	5890.47	6680.24	19580.2
			658	12924.8	18685	6160	0.139335	7252.45	7770.81	23223.1
			659	8762.77	14417.8	4773.09	0.134666	9324.71	3197.15	17802.7
			660	17079.8	22888	7690	0.146318	12158.8	12648.2	37648.5
			661	14650.8	14725	4898	0.0444067	5502.17	2032.07	7796.67
			662	19035.5	17346	6199	0.510205	5463.97	2640.69	10242.1
			663	22444	20468	7309	0.221446	5432.37	3406.72	13199.6
			664	25651.6	22916	8383	0.180263	7087.07	3286.16	17008
			665	31318.9	22916	8383	0.137266	7036.28	1396.28	25739.2
			666	35711.4	22916	8383	0.117603	7627.4	4667.35	31949.5
			667	11188	2016	3790	0.0284091	7666.66	2443.09	9322.73
			668	14173	16784	4885	0.273927	7666.66	4134.3	10913.6
			669	16521.1	19788	5755	0.246416	7556.74	4393.95	13770.2
			670	18946.3	22212	6618	0.228398	14711	4207.89	17663.2
			671	20940.6	25099	7478	0.0741371	13927.8	6825.2	22162.8
			672	19781.1	27644	8383	0.131362	11628.8	5735.09	2458.23
			673	8798.78	14536	3802	0.27379	5732.21	2241.85	3655.63
			674	11303.8	17065	4905	0.0964286	5995.42	3479.13	6058.57
			675	13325.1	20068	5788	0.0263501	5722.44	4005.36	8265.23
			676	15551.1	22405	6662	0.209062	9639.58	4621.91	16612.4
			677	24316.8	25320	7600	0.293548	14461.6	6435.48	27254.8
			678	25860.5	27182	8296	0.264013	15639.3	8155.83	31538.2
			679	14063.5	15800	4440	0.293205	8901.65	2811.95	9052.12
			680	18465.8	17378	5624	0.292516	8880.75	3170.31	11389.9
			681	22657.8	20228	6642	0.262773	8874.5	3191.37	14834.6
			682	24681.4	23260	7700	0.291667	14239.3	3969.24	19098.8
			683	25983.1	25320	8600	0.224221	17052.5	4180.08	8661.05
			684	25332.7	25415	9454	0.156432	20275.6	4984.82	10509.9
			685	9611.58	14562	3899	0.35033	4049.07	4279.75	9928.01
			686	12492.5	17510	4870	0.35033	4049.07	2717.43	9448.11
			687	14306.8	20018	5754	0.344041	3982.18	4655.34	12041.3
			688	16342.2	23222	6790	0.343363	6052.71	4476.96	15929.2
			689	18997.1	25548	7534	0.261298	6099.35	5005.93	19705
			690	19597.5	27134	8073	0.270721	8949.76	5617.91	27191.3
			691	19416.5	14534	3804	0.531328	10671.9	4138.6	16290.7
			692	24662	17107	4824	0.309926	10817.1	4329.11	16217.8
			693	29333.7	19930	5654	0.307535	10912.6	6182.27	21486.4
			694	30282.8	22919	6558	0.127816	13963.8	6055.17	12873.6
			695	29057.5	24910	7310	0.127816	14281.8	6118.16	13425.3
			696	26912	27290	8180	0.139733	17510.3	7466.67	14720
			697	8882.14	13987	3914	0.03865	3071.3	3318.86	4014.71
			698	10600	18250	4975	0.03865	3071.3	3539.57	6907.14
			699	13965.5	19321	5470	0.286945	2965.4	4451.24	8944.83
			700	16467.8	20757	6291	0.236792	4915.57	5078.37	11644.5
			701	19456.6	24704	7073	0.237931	5421.76	5413.79	16110.3
			702	19974	26077	7775	0.222679	5674.55	6122.75	20904.4
			703	13104.6	13696	3728	0.374702	9200.86	6863.23	10544.5
			704	16535.5	16044	4700	0.352412	9308.09	9341.41	8143.88
			705	20151	18948	5471	0.22951	9312.36	11828	11085.4
			706	23043.5	21325	6231	0.249176	11965.6	12194.7	16796.3
			707	14364.8	21325	6231	0.137107	8390.31	7610.06	19836.5
			708	29976.5	23242	8015	0.255869	16194.5	4771.38	24647.9
			709	10766.7	13691	3716	0.4354	5770	8407.33	11114.3
			710	12781.2	16040	4698	0.413	5409.38	9200.94	14906.2
			711	14478.4	19761	5473	0.29976	5188.85	10485.3	18705
			712	14846.2	21309	6272	0.313231	7467.95	9606.67	23641
			713	16620	24079	7162	0.300125	11601.2	13924.2	47900
			714	17853.7	26081	8156	0.287805	12181.9	13159	6090.24
			715	13201.8	15683	4020	0.554913	13427.1	2612.34	6571.1
			716	15795.8	18710	5099	0.542099	16440.9	3013.6	8118.42
			717	21523.5	24835	6731	0.536854	24330.6	3800.23	10489.1
			718	21523.5	24835	6731	0.536854	24330.6	3800.23	10489.1
			719	23063.8	27322	7413	0.519255	28861.4	3058.11	19073.8
			720	19742.8	30960	8560	0.375864	25308.8	4175.34	14513.2
			721	4652.93	14590	4053	0.116127	1857.59	1347.07	3650.47
			722	11470.5	17289	5123	0.0250884	4446.16	3485.24	7960.98
			723	18730.3	22676	6858	0.29722	6616.17	4663.95	13128.5
			724	18730.3	22676	6858	0.29722	6616.17	4663.95	13128.5
			725	21165.2	24944	8160	0.29722	8783.03	5496.96	16391.4
			726	24768.3	28216	8733	0.287632	10525.3	7667.88	20613.6
			727	14803.5	14794	4026	0.361822	7503	3552.77	12677.5
			728	18457.6	17573	5101	0.362021	8571.46	5132.36	12961.4
			729	22075.8	22988	6786	0.248499	9475.91	4613.58	18585.9
			730	22075.8	22988	6786	0.248499	9475.91	4613.58	18585.9
			731	23695.2	25286.8	7464.6	0.248499	11327.5	5040.32	19949.2
			732	26301.6	28936	8306	0.230947	16005.5	5652.24	21737.4
			733	13283.8	14196	3812	0.257437	3552.95	5749.2	14771.2
			734	16773.5	16794	4815	0.319222	4183.01	6759.27	12116.7
			735	28581	21785	6445	0.319946	8975.76	10742.8	25836.7
			736	28581	21785	6445	0.319946	8975.76	10742.8	25836.7
			737	31686.7	23963.5	7089.5	0.319946	11701.2	12696.8	28647.9
			738	35489.2	27468	7955	0.267738	12920.3	14955.7	31726.9
			739	8222.64	14311	4031	0.453482	2619.02	3291.72	5499.85
			740	10325	17130	5112	0.408759	3113.58	3236.91	7497.02
			741	15703.1	22337	6849	0.34652	5291.51	4192.26	13150.4
			742	15703.1	22337	6849	0.34652	5291.51	4192.26	13150.4
			743	18709.2	24570.7	7533.9	0.29743	7166.64	3932.72	16217.2
			744	21800.6	24749	7794	0.334411	8551.5	5005.7	20140.3
			745	9038.25	14783	3936	0.297118	4126	4394.57	11475.7
			746	11535.8	17552	4948	0.278393	4810.95	4615.55	9032.91
			747	18752.3	22982	6537	0.276196	8822.3	6069.84	15778.3
			748	18752.3	22982	6537	0.276196	8822.3	6069.84	15778.3
			749	19553.9	24677	7182	0.373235	14367.4	3266.85	16751.2
			750	21338.1	26898	7901	0.3621	13350.9	3629.15	18279.6
			751	10123.7	14487	4274	0.129606	3796.19	3509.7	8009.45
			752	12448.4	17159	5362	0.196498	4248.49	3896.98	8740.3
			753	21792	22760	6895	0.203862	6223.81	5045.59	14355.3
			754	21792	22760	6895	0.203862	6223.81	5045.59	14355.3
			755	24663.7	24873	8100	0.187525	8827.38	6718.3	18385.7
			756	27128.2	26923	9380	0.160998	15722.7	7029.58	22378.7
			757	14715	17154	4828	0.133688	2720.45	6747.51	10234.2
			758	61959.7	17154	4828	0.562914	18627.8	28411.3	43092.6
			759	22882.7	20465	5864	0.30303	6803.2	11142.6	15916.3
			760	22882.7	20465	5864	0.30303	6803.2	11142.6	15916.3
			761	23269.7	22410	6456	0.168053	8727.73	11161.4	9079.7
			762	21777.5	22840	7326	0.144509	9666.18	9845.38	8648.84
			763	9278.24	14410	3980	0.0507546	3824.86	1846.9	63069
			764	12040.2	17033	5007	0.362305	4695.23	2826.59	8558.53
			765	19619	22617	6586	0.0242857	7474.48	8837.1	15047.6
			766	19619	22617	6586	0.0242857	7474.48	8837.1	15047.6
			767	22790.9	24878.7	7244.6	0.283168	9092.03	7043.2	18724.3
			768	24752.4	27325	4283	0.282743	10691.7	7920.49	23031.2
			769	10503	15065	3710	0.400335	4009.27	2422.96	8521.95
			770	12832.4	17707	4719	0.341249	5873.03	3456.85	9176.34
			771	15461.5	20407	5592	0.293088	5045.49	4506.01	13167.1
			772	18023.7	22754	6414	0.245973	5833.42	4792.54	16792.9
			773	21279.4	22526	6531	0.262221	6738.42	5307.4	21322.9
			774	18864.2	23164	6822	0.246991	8907.03	4891.21	19393
			775	10782.9	15204	3661	0.0548043	3756.84	3270.75	11051.4
			776	14046.8	17788	4664	0.0871243	4349.06	3877.29	10712.4
			777	17086	20527	5536	0.0847607	4951.58	5032.37	15824.7
			778	19971.1	22905	6333	0.0735623	5800.35	5582.64	20067.4
			779	23629.9	26000	7270	0.0738137	6549.23	6316.89	25660.9
			780	26708.4	28400	8140	0.131858	7597.21	6682.03	30798.8
			781	12368.4	14653	3681	0.334273	5381.91	3567.67	12877.3
			782	16041.3	17327	4678	0.30124	6402.64	5223.9	12071.9
			783	19446	20089	5529	0.262885	7274.48	6212.81	18686.9
			784	22067.4	23300	6600	0.239903	8424.45	4881.16	23558.1
			785	26003.4	25000	7380	0.228147	10160.9	5845.05	29863.2
			786	28162	27261	7941	0.175969	11263.5	9302.34	34924.1
			787	8979.32	14624	3693	0.485564	4300.36	3095.49	7516.12
			788	11356.6	17098	4723	0.364128	4929.27	3268.74	7588.53
			789	14169	19750	5606	0.320127	5949.9	4241.9	10748.4
			790	17560.9	21922	4723	0.27938	7026.35	4820.89	13817.4
			791	20149.8	24790	7450	0.227572	7873.08	5330.59	17362.9
			792	24060.2	26650	8115	0.196675	9772.37	6071.26	21858.2
			793	12616.8	14831	3718	0.154061	4241.26	3423.87	12660.4
			794	15735.7	17452	4721	0.147789	5430.51	4396.59	10910
			795	19117	20714	5585	0.141533	6301.9	5520.23	9509.86
			796	23809	23262	6490	0.139937	7669.56	6226.55	21803.8
			797	25789.7	25200	7225	0.219634	8776.91	6482.16	25164.7
			798	30285.3	27820	8236	0.210382	9297.22	8203.71	32313.5
			799	19335.5	14898	3597	0.312284	7088.71	4270.97	16135.5
			800	25932.1	17459	4580	0.299699	8529.92	5720.69	18962.2
			801	32672.6	20128	5446	0.288894	9142.39	7691.82	27985.9
			802	41322.6	23800	6550	0.281607	10949.1	8510.02	37634.6
			803	44576.1	25700	7350	0.21197	11221.4	10621.9	43765.6
			804	41316.5	28600	8500	0.345703	11921.3	9687.66	57443
			805	3149.33	6600	2199	0.28137	1909.68	2754.81	4504.81
			806	3798.21	7596	2525	0.212942	2323.75	3078.67	5447.18
			807	1098.32	1256	4750	0.358608	6297.62	1561.76	4112.97
			808	4767.65	14773	3842	0.314186	4570.34	4825.72	8645.25
			809	5175.21	17162	4594	0.308107	5949.94	4384.78	11778.5
			810	5800	17680	4488	0.226667	7308.7	4805.65	11513
			811	3894.26	9435	2170	0.106207	3185.46	2991.9	7623.32
			812	4625.28	12049	2637	0.108643	4018.98	2980.32	7578.15
			813	11450	1807	2480	0.025	49562.8	7551	23750
			814	5840.67	17042	3998	0.105436	6077.16	3599.98	16216
			815	6505.59	17545	4040	0.100186	6942.4	3467.56	15484.6
			816	6973.14	18700	5290	0.279767	10346.6	4560.33	18425.6
			817	9902.67	14352	3938	0.389736	5483.56	2308.74	10849
			818	12313.9	15862	4616	0.412314	6246.83	2535.93	14901.9
			819	12297.3	17768	5340	0.284865	7254.92	3561.98	19010.5
			820	13223.4	19332	6008	0.325835	8020.3	3579.85	13518.8
			821	14440	21270	6730	0.250674	8910.95	3732.61	15353.4
			822	14367.4	22431	10682	0.248372	9487.22	4745.84	15958.1
			823	5930.22	14379	3824	0.349578	2624.59	1997.47	5574.23
			824	7265.38	15867	4343	0.354493	2951.73	2374.29	7595.02
			825	7364.92	17683	4865	0.32	3522.7	2586.44	9665.94
			826	7771.7	19274	5433	0.282239	3874.83	2970.06	8037.92
			827	3363.16	21201	6084	0.282239	5021.12	1356.13	3631.34
			828	5601.63	21342	6297	0.282239	7128.85	4237.51	5362.64
			829	6530.91	13951	3863	0.397388	2510.46	2414.82	4980.48
			830	7929.55	15388	4383	0.356323	3129.33	2565.41	6874.67
			831	4348.22	17137	5768	0.168285	2000.68	1724.27	4746.49
			832	8855.04	19022	5768	0.310775	5421.94	3535.23	9002.25
			833	9454.1	20680	6410	0.200368	7123.51	4059.76	10746.3
			834	10004	21990	7031	0.1875	8325.93	5241.59	11889.1
			835	7919.17	15678.8	3656.7	0.142272	3346.86	2796.23	11635.7
			836	8030.11	16504	4063	0.403866	3740.78	2972.46	10062.8
			837	8434.83	18495	4826	0.351503	4351.11	3544.81	14484.5
			838	9079.37	20345	5453	0.451108	5855.49	4006.78	17353.8
			839	5425.34	15836	3791	0.329381	6877.94	3001.8	12004.4
			840	11055.8	24193	6787	0.310818	8689.59	5225.54	17048.5
			841	17936.9	17068	3441	0.170345	9613.02	4352.12	16574.7
			842	19179.4	18788	3914.6	0.376338	10764	5460.56	14671.3
			843	22819	21368	4601.7	0.322091	12125.4	6613.04	21242.8
			844	26390.7	23526	5260	0.265283	12465.7	7226.92	18805
			845	28732.4	25879	5996	0.251823	15064.3	8042.85	22613.9
			846	32485.3	27745	6799	0.227955	18072	11146.6	28119.2
			847	13883.7	15832	4358	0.349377	8094.62	3328.6	14236.6
			848	17413.7	17552	5015	0.350451	9825.45	4352.14	17747
			849	19966.6	19913	5890	0.34589	11607.5	5859.87	23980.9
			850	23607.4	22530	6689	0.344356	13717.6	6862.37	21642.9
			851	24635.8	24887	7518	0.320649	15432.3	6996.47	26087.6
			852	26267.7	28088	9596	0.153889	18834.9	9506.49	31779
			853	16526.6	16184	4047	0.580084	8827.27	4237.8	17633.6
			854	18265.7	17810	4800.07	0.526484	11615.9	5945.25	22164.7
			855	22061.8	20131	5693	0.475436	13927.8	6199.33	34083.5
			856	23892	22084	6501	0.422535	15633	7838.31	35336
			857	25998.4	24037	7309	0.406886	19412.2	9554.9	37015.2
			858	35737.7	25862.7	12705.3	0.244131	21392.6	8420.53	49598.5
			859	14699.6	18478	3363	0.563458	13954.4	4008.11	17757.4
			860	17791.8	18886	3755.69	0.507656	14261.2	4433	20085.9
			861	17046.6	21734	4414	0.454467	15510.2	6411.23	21326.2
			862	18857.9	23799	4988	0.401186	16372.6	5792.56	24272
			863	20809.6	25863.8	5561.84	0.384717	17498.5	6276.81	27393.5
			864	22629.5	27292	7622.67	0.23083	15576.4	6749.58	28292
			865	14502.5	13500	2974	0.564919	4026.05	3469.62	16504.2
			866	17691.9	14852	3614.2	0.509381	5297.5	4981.64	20019.8
			867	20416.8	16733	4235	0.455842	6491	5649.66	25068.2
			868	21749	18356	4786	0.402748	7961.92	6500.27	23375.1
			869	23261.6	19979.1	5336.6	0.392934	10135.6	7400.79	21903.4
			870	27564.9	21589.3	7088	0.235761	11065.8	8299.97	29140.8
			871	7429.19	12314	2599	0.631303	4865.95	5494.5	10824.5
			872	8485.67	13266	3041.62	0.527886	5815.1	6590.14	11302.1
			873	10075.5	14852	3559	0.429218	6558.01	8691.14	17751.9
			874	10435.9	16456	4025	0.329487	8002.8	9279.17	16941.7
			875	10880.3	18060	4491.2	0.297436	9637.88	9939.62	16279.5
			876	13669.6	19502.7	5513.33	0.178462	11129.6	10052.4	15374.6
			877	8360.42	15072	2815	0.64	4391.02	5125.36	15612.6
			878	9061.91	16741	3228.55	0.531104	5668.91	5238.26	14645.3
			879	10022.8	18803	3778	0.427907	6983.43	7219.34	17603.6
			880	10443.3	20871	4280	0.325428	7826.53	7887.22	16000.5
			881	10949.5	22939.3	4782.42	0.29249	9699.54	8616.93	14548.1
			882	12413.6	23900	5932	0.175494	10937.9	8576.35	18739.2
			883	10321.3	15710	3378	0.576623	5245.5	4436.01	19430.4
			884	11098.3	16181	3725.84	0.504703	6114.13	4888.91	12839.3
			885	11996.8	18278	4365	0.436026	7871.16	6335.1	15978.3
			886	12309	19941	4954	0.36674	9777.23	6778.99	8900.57
			887	12726.1	21604.3	5543.24	0.344858	12032.9	7278.34	1962.71
			888	15283.7	24654.7	6757.33	0.206915	13813.7	8092.45	10602.7
			889	12671	16162	2900	0.548246	5573.07	3040.99	4320.42
			890	12246.1	17822	3349.76	0.498189	5745.82	3638.74	4807.15
			891	12667.1	19974	3923	0.450457	6201.44	4835.4	7527.06
			892	12118.6	21772	4412	0.394842	6914.38	5311.52	7761.55
			893	11922.2	23569.7	4902.22	0.380516	8316.68	5922.03	8205.24
			894	14017.5	24910.7	5866.67	0.228309	9273.47	6407.13	9328.99
			895	6721.06	11942	2944	0.287259	2902.26	4143.72	5644.9
			896	7754.29	13142	3540.4	0.528538	3624.83	3923.76	6968.17
			897	7097.75	14606	3922	0.475347	4467.02	5864.62	5505.79
			898	9574.01	16213	4510	0.394926	5754.09	6205.51	7818.24
			899	7932.84	18183	4453	0.341364	6814.55	8618.09	10292
			900	8135.18	18913	5186	0.229382	9016.72	8683.78	9751.07
			901	5424.06	12224	2943	0.496108	2595.53	3172.52	7458.21
			902	6055.95	12996	3367	0.492117	3048.14	3707.31	8386.51
			903	5955.72	14372	3771	0.383199	3669.78	4596.22	6050.1
			904	6618.13	16250	4300	0.333223	4419.23	5643.08	5018.56
			905	6807.61	17600	4810	0.262886	6877.2	8360.42	7390.54
			906	7863.63	18750	5220	0.262886	7737.95	8073.26	8273.33
			907	8174.84	11096	2695	0.552424	3665.8	2320.18	6328.69
			908	9894.97	12537	3384	0.536294	4352.41	3277.45	7994.92
			909	9026.59	13864	3938	0.40037	4830.42	3839.64	3995.92
			910	12081.7	15458	4485	0.44702	8143.61	5912.48	6986.26
			911	12867.1	15458	4648	0.331788	8222.89	5923.54	9082.12
			912	13384.6	19125	5393	0.275497	9756.46	7621.89	9364.07
			913	8018.19	12846	3398	0.467995	4003.82	2665.82	5964.89
			914	9671.4	14259	4348	0.417394	4758.52	3322.73	7407.45
			915	8781.85	16017	4869	0.343418	5940.67	4209.65	4396.1
			916	9895.01	17539	5502	0.286182	6700.14	5446.91	5993.46
			917	10588.5	18769	3120	0.26792	8504.03	5135.95	7752.98
			918	15480.5	20362	6668	0.352962	12131.7	8263.7	11341.9
			919	8592.7	11992	2975	0.385217	3595.26	3903.13	10029.4
			920	12347.5	13311	3410	0.385217	4205.52	4576.13	12926.8
			921	11098.8	14929	3790	0.385217	5274.48	5174.35	8168
			922	11174	16467	4322	0.385217	6334.22	5463.83	8478.65
			923	11514.7	18114	4841	0.380435	7770.7	5463.83	10173.9
			924	9888.62	18015	4259	0.274356	7819.45	6055.69	9974.02
			925	4025.79	11989	3192	0.48831	3070.17	2154.07	3416.03
			926	4535.14	13144	3621	0.474001	3483.12	2381.84	4095.18
			927	4642.81	14854	4047	0.442887	3889.91	3369.1	4328.36
			928	6519.34	16632	4602	0.403994	5859.56	5029.57	7043.95
			929	7584.49	18295	5154	0.385945	6579.7	5337.86	7584.49
			930	7872.5	19380	5520	0.385945	7133.18	6275.6	7125.58
			931	7160.76	12407.2	3386.93	0.448754	2622.84	2158.11	4397.16
			932	7224.56	13255.4	3869.64	0.383627	3973.07	2565.01	6355.76
			933	7694.05	14751.6	4298.65	0.321792	5167.32	3278.4	3046.46
			934	7481.1	16502	4900	0.28936	6966.27	4154.95	4917.3
			935	9474.33	17654	5230	0.276953	7845.43	3516.14	6251.34
			936	10862	14815	5700	0.214332	8540.35	4141.89	6881.65
			937	9113.27	16490	4140	0.423428	2950.38	2693.04	7652.98
			938	10906	18341	4635	0.367049	3600.38	3271.83	9680.37
			939	11859.2	20659	5321	0.314609	4402.31	3027.48	13207.2
			940	12080.4	22684	6110	0.367123	5025.48	3847.39	11409.5
			941	12256.3	24709	6860	0.264567	5653.13	2560.97	13310.5
			942	12396.7	26222	7308	0.232093	5864.19	5946.37	9944.33
			943	13265.2	14015	4525	0.22117	3963.39	2692.14	9289.51
			944	16778.5	15540	5257	0.183257	4718.09	2982.02	11775.2
			945	17780.3	17420	6208	0.16704	4612.31	3851.38	13504.5
			946	19203.1	19057	6978	0.159598	7024.43	4146.6	14111.6
			947	21155.3	10816.7	9034	0.16261	7661.99	5433.32	15316.8
			948	21049.7	11631.2	10247	0.198363	7978.27	7181.58	16273.3
			949	17796.3	14347	4093	0.19216	6495.35	3965.6	13725.8
			950	20990.4	15824	4705.5	0.167336	7968.35	4316.26	17292.7
			951	23371.8	17600	5484	0.435039	8027	5976.89	23148.3
			952	25780.1	19469	6148	0.413957	12821.4	7232.18	20190
			953	28512	21611	6886	0.421303	14443.3	7842.05	25698.4
			954	29656.6	15912	8491	0.235704	15155.6	7881.62	25806.2
			955	15781.9	16116	4676	0.199555	5028.99	2969.59	12289.9
			956	20339.6	18025	5479.4	0.185225	6727.04	3665.87	15811
			957	22841.1	20211	6488	0.402944	6979.23	4664.72	19219.7
			958	25169.3	22050	7370	0.386835	9312.37	5550.96	17901.5
			959	5869.97	11900	4521	0.368736	9671.68	5352.78	3759.86
			960	6775.59	7160	4845	0.227471	10792.3	6864.2	4190.91
			961	8363.12	13303	4087	0.196645	3399.58	2658.41	8015.8
			962	8783.88	14710	4630.8	0.175598	4366.24	2966.52	9931.36
			963	9163.71	16469	5353	0.436869	4422.05	3781.25	9934.96
			964	13132.2	18132	6054	0.578229	7759.34	4606.25	12923
			965	10267.3	19945	6780	0.252586	6373.82	3555.94	12150.1
			966	11216.6	21345	7325	0.243064	7041.84	6538.5	13828.4
			967	4407.99	1335.7	3721	0.362257	1913.97	1578.46	4215.84
			968	5277.49	1508	4297	0.241587	2612.04	1913.76	5543.76
			969	6360.33	1702	4963	0.161425	3840.23	2320.17	7289.69
			970	7936.07	1922	5733	0.107514	5575.71	2812.21	9583.11
			971	9163.65	20872	6356	0.105321	6678.02	3148.59	12284.1
			972	20160.4	17144	5251	0.174743	15192.5	10359.8	27758.8
			973	8248.55	12652	3032	0.256473	5425.71	2717.03	4437.92
			974	10177.9	14501	3609	0.330419	5752.91	3421.77	6343.08
			975	10557.4	16064	4287	0.246498	6268.11	4111.51	10134.1
			976	6511.95	18370	5003	0.125856	4260.93	2885.41	9668.24
			977	13255	20047	5739	0.178864	9195.8	5537.04	15622.2
			978	15439.4	17235	4771	0.223806	10499.3	7084.35	19390.3
			979	6349.62	12886	2918	0.653297	2886.05	2795.05	4603.52
			980	7261.74	14600	3456	0.536833	3000.95	3479.21	6878.82
			981	9227.78	16498	4088	0.439691	4236.13	4423.26	10823.4
			982	10961.3	18413	4706	0.360119	5414.26	5047.32	14434.5
			983	13057.8	19919	5473	0.349009	6473.82	3067.97	18879
			984	15421.5	21972	6239	0.346051	8136.58	7985.57	23398.4
			985	4551.41	10820	2760	0.343738	3774.3	2834.03	3206.71
			986	5431.31	12468	3317	0.472432	5427.68	3599.58	4607.25
			987	7068.39	15682	3970	0.428252	6263.06	4550.69	6433.95
			988	9762.66	17917	4637	0.408017	8729.66	5875.06	9513.04
			989	10264	19766	5370	0.445233	8551.92	5479.38	11347.9
			990	18207.9	21691	6079	0.543887	13940.9	9146.97	20843.1
			991	12052	10605	3335	0.291667	5960.05	3574.41	10171.5
			992	14928.8	12099	3335	0.280079	7860.26	4726.48	18981.3
			993	18996.5	14611	4884	0.318898	9008.51	6014.96	24655.2
			994	15796.4	19438	5573	0.202073	6986.15	4703.14	22309.5
			995	18728.8	21037	6345	0.159931	10068.5	8298.39	22309.5
			996	21039.7	23079	7006	0.163306	13326	7818.31	14249.7
			997	6407.67	12182	3100	0.188387	5479.52	2968.35	1891.53
			998	7781.37	14300	3953	0.16777	6981.15	3960.71	7025.21
			999	9823.74	16100	4629	0.349715	6802.94	5810.44	12311.8
			1000	14665.2	19001	5365	0.410186	13294.5	9712.1	20370.8
			1001	17486.3	20606	6149	0.228916	13072.1	10028	20370.8
			1002	20021.9	22730	6894	0.288614	18445.7	13631.4	17313.8
			1003	6674.58	14797	3319	0.383085	3095.92	1561.67	4316.89
			1004	8070.94	16410	4125	0.335222	3596.11	2088.03	7817.29
			1005	9915.95	18890	4841	0.314815	4789.46	3023.85	13045.7
			1006	14168.3	19035	5601	0.397636	4174.74	5829.5	17298.2
			1007	17018.5	20515	6360	0.240196	8477.95	6285.81	20467.3
			1008	19429.1	22587	7098	0.198503	10612.1	6810.3	15480.6
			1009	6163	10266	2972	0.217988	3823.22	3491.89	2237.48
			1010	7331.63	11925	3638	0.205015	4393.4	4210.21	5171.98
			1011	8890.01	13610	4255	0.393486	5168.84	5083.01	11203.4
			1012	13837.3	18921	4944	0.476974	8730.92	6796.11	18640.4
			1013	16600.9	20480	5710	0.281798	9638.1	8507.54	18841.2
			1014	19057	22569	6390	0.262829	12573.1	9050.12	12806.7
			1015	6102.83	14059	2981	0.0572327	12900.6	3491.45	4535.53
			1016	7304.06	16410	3631	0.05375	12621.9	4858	11407.5
			1017	9694.61	18831	4234	0.0520446	15588.4	5586.86	19020.8
			1018	12873.4	18892	4839	0.438974	26535.5	7005.06	27739.3
			1019	15388.3	20393	5586	0.228849	20542.9	8369.83	28592
			1020	17663	22230	6171	0.227663	28263	9013.58	22120.5
			1021	5604.22	11099	3124	0.357207	3073.37	2748.71	2762.17
			1022	6621.96	12986	3965	0.426393	3773.17	4103.08	7001.73
			1023	8105.79	14934	4628	0.377244	4433.06	6670.67	11565.1
			1024	10498.4	18951	5364	0.396651	4350.2	6754.19	18553
			1025	12481	20532	6131	0.237139	6846.72	5388.4	18553
			1026	14688	22710	6867	0.2241	8071.68	5730.51	12595.3
			1027	14202.5	14677	4413	0.546298	5517.35	2343.42	6525.56
			1028	14202.5	14677	4413	0.546298	5517.35	2343.42	6525.56
			1029	17753.8	17783	6683	0.127733	7397.54	4061.88	7610.5
			1030	18472.9	24405	6492	0.231717	9793.04	3907.09	13344.6
			1031	26057.5	23423	9964	0.0703446	9782.45	4715.14	11738.8
			1032	24562.6	18691	8511	0.0595492	11991.6	5335.91	14252.7
			1033	5334.88	13420	2415	0.29253	4071.45	3094.06	3055.69
			1034	6314.26	14872	3523	0.155495	4582.49	4286.4	4291.78
			1035	7458.41	17106	4252	0.131008	5101.38	4347.36	4366.82
			1036	8649.73	17106	4252	0.112566	5764.67	4855	4994.77
			1037	9814.53	21380	5800	0.101839	7034.51	5701.97	5718.7
			1038	11628.8	5000	1600	0.0980709	10757	7351.1	6854.06
			1039	9821.96	14757	3055	0.185306	6264.05	3780.35	6337.39
			1040	11620.9	16547	4055	0.267022	6868.55	4489.29	7560.21
			1041	13883.8	18534	4716	0.250251	8065.73	5299.65	10681.1
			1042	14905.1	20940	5560	0.218334	9605.3	5282	6195.75
			1043	16870	23500	6480	0.248724	11059.5	7062.5	7904.86
			1044	19070.6	23360	7448	0.214612	12869	6585.17	9911.36
			1045	5347.3	13822	2626	0.365424	2762.01	1993.29	5631.89
			1046	6616.11	15517	3655	0.21379	3046.1	2640.71	2745.14
			1047	7946.51	17501	4428	0.176988	3583.87	3260.8	3687.95
			1048	9109.64	19776	5313	0.155227	4430.79	3511.86	4770.28
			1049	10216.7	22742	6300	0.163807	5174.45	4111.22	6195.37
			1050	11325	22161	7815	0.137904	6869.05	4493.56	7435.19
			1051	8272.81	13599	2739	0.312883	4093.46	3355.04	9139.48
			1052	10016.9	15430	3793	0.262914	4990.61	3331.34	9074.9
			1053	12048.5	17513	4644	0.207707	6274.89	4860.76	6931.94
			1054	14303.3	19615	1851.52	0.172448	7843.26	5374.25	10333
			1055	15869.5	8758.5	3451.3	0.154873	8915.03	6553.2	14126.1
			1056	17346.4	23700	8044	0.147829	11290.9	7016.22	16794.6
			1057	11890.6	10513	3482	0.324159	4383.28	5184.29	16570
			1058	14883.2	11906	4013	0.375631	4937.17	6658.75	23012.2
			1059	18555.4	13501	4709	0.324314	5876.73	7462.54	29870.2
			1060	19957.3	15053	5345	0.306902	6399.34	8264.1	32975.2
			1061	22315.7	18450	6751	0.189298	8196.59	8515.98	39955.6
			1062	24361.8	20018	7325	0.0692201	9191.11	11259.3	27160.4
			1063	14234	10873	3436	0.405509	5976.36	4508.29	16590.5
			1064	17748.4	11423	4230	0.418096	5987.02	6172.86	20502.6
			1065	22165.2	14018	5057	0.355496	6585.14	6988.77	27396.7
			1066	24002.9	15686	5745	0.288201	2897.33	8047.2	32008.6
			1067	26316.5	19244	7250	0.216077	11395	8084.44	38674
			1068	28487.8	20918	7881	0.0793719	12031.8	10734.3	26101.4
			1069	12263.2	10940	3412	0.200354	3806.05	4122.64	8768
			1070	14630.3	12299	4236	0.357773	4408.09	5055.61	10719.6
			1071	17538.2	14033	4981	0.310621	5104.13	6020.14	14555
			1072	17187.7	14033	4981	0.22865	8005.48	6257.11	16554.3
			1073	21097.8	19247	7172	0.197318	15132.9	6569.71	22641.3
			1074	22610.7	20921	7803	0.0729535	16548.5	9177.36	14868.1
			1075	12386.4	11115	3388	0.401535	3870.4	4285.58	11831.6
			1076	14865.6	11962	4156	0.340677	5241.96	5273.53	14619.3
			1077	17856.8	13732	4861	0.291042	6171.77	6110.87	20398.3
			1078	19313	15284	5527	0.23277	7425.41	7071.06	25729.3
			1079	21235	18733	6976	0.199408	9847.52	6439.78	30816.6
			1080	23613.5	20382	7562	0.0730791	11041.6	9026.34	20994.6
			1081	19454.2	15904	3667	0.371585	6850.57	3813.2	24590.2
			1082	24242.5	13668	4487	0.421196	6605.22	5227.5	18561.2
			1083	27880.9	14368	5314	0.385246	8743.72	6362.4	21358.3
			1084	30790.2	15804	7440	0.384196	8898.17	7626.7	28500
			1085	33676.5	17922	6580	0.384196	10547.2	8159.18	29141.7
			1086	34018.9	17982	7233	0.180742	14440.1	9962.2	31283.4
			1087	21818.5	14000	3422	0.366029	9014.83	4431.34	11004.8
			1088	27211.9	15189	4103	0.336538	9500.96	5975.07	15632.2
			1089	29398.2	16052	4781	0.297821	12344.6	6677.38	21176.7
			1090	32029.3	17600	5500	0.37555	16934.2	7413.25	27872.9
			1091	34624.7	18940	5980	0.242131	20410.8	7819.01	29055.7
			1092	34335.8	18940	5790	0.107166	20504.5	8586.27	28415.8
			1093	10082	8437.03	7191.33	0.179412	4556.93	2861.62	3579.31
			1094	11795.8	9728.12	8716.06	0.17814	5912.43	3150.65	3455.04
			1095	13913.2	11515.9	10131.9	0.179568	5887.26	3689.09	5374.9
			1096	14891.7	13239	9713	0.17429	7291.94	4380.27	7605.76
			1097	15210.8	14907	11039	0.177554	11314	4735.01	9280.34
			1098	15560.9	16146	9823.13	0.129575	10316	6228.57	13650.9
			1099	8806.38	10887.9	3331.01	0.24924	5374.92	3428.05	7400.94
			1100	10691.5	11070.9	3700.24	0.243161	5564.56	3998.66	8374.56
			1101	11026.6	11997.6	4009.17	0.244514	6425.55	2265.05	8637.08
			1102	14533	12605	4135	0.234375	7638.91	6052.84	17681.8
			1103	16482.9	13500	4785.73	0.226415	9703.49	6248.21	22020.7
			1104	15279.4	10533.3	4200	0.10574	9643.5	6875.59	28319
			1105	7752.5	7600.84	3526	0.0809778	3570.62	3055.74	6524.32
			1106	7866.32	8720.03	3783.98	0.0711044	4469.95	4067.72	6650.23
			1107	7581.5	9927.01	3960.37	0.0624535	4518.94	2753.89	5156.36
			1108	8794.41	11693	4486	0.0554443	5051.87	2977.5	5471.37
			1109	15709.2	13817	3629.96	0.0825413	12400.7	5312.08	11496.5
			1110	20307.8	13720.1	4486	0.127675	21966.3	8924.88	4603.74
			1111	12634.6	10710	6810	0.191946	5660.7	1995.2	7987.65
			1112	17123.8	12300	8914	0.19	7317.14	4265.28	8236.21
			1113	18852.1	14228	8574	0.182759	8484.86	8130.21	12636.3
			1114	21381.2	16197.1	9700.01	0.180727	10167.6	6673.31	18007.9
			1115	11930.6	17063	7307	0.193103	10390.2	8039.97	8591.66
			1116	23695.2	11030.7	6235.5	0.189917	9527.28	9332.11	20732
			1117	8368.26	9823.05	4246	0.327212	2732.97	2018.56	2167.36
			1118	10466.5	11560.5	1590	0.316865	3540.89	2292.2	2800.89
			1119	12282.2	11201	4242	0.308979	4433.49	2894.73	4111.63
			1120	14354.6	16280	4795.21	0.318352	5712.62	1830.11	6292.1
			1121	14878.9	14369	5430	0.253859	5954.67	3839.49	7327.98
			1122	16498.7	15548	4454.46	0.29325	4080.67	4695.22	8495.2
			1123	15392.6	8614	8299	0.111111	7264.04	3578.07	12006.4
			1124	18680.7	10100	9543	0.155556	7649	4702.3	16992.1
			1125	20592.1	11214	11026	0.148148	8473.26	5279.89	17495.8
			1126	23437.7	12796.1	12690	0.132359	15049.1	5746.05	34035.2
			1127	26734.6	13543	5277	0.197692	17450.3	5847.96	9351.58
			1128	20045.3	14282	6413	0.223092	47590.5	9255.42	6730.77
			1129	7917	6842	5243	0.166667	3246.15	2715.33	8583.08
			1130	10455.2	5423	5417	0.1625	3071.71	3422.65	8738.77
			1131	13314.6	10597	6803	0.1625	3570.15	4649.12	12007.1
			1132	15825.1	10167.1	6807.11	0.168831	4509.65	4861.32	16367
			1133	13563.1	2719.56	1897.03	0.160173	5986.49	5125.61	6332.23
			1134	15187.6	14394.8	7926.98	0.187693	5387.36	5591.8	2687.46
			1135	5216.9	5835.96	3018	0.227832	4601.54	2379.68	4259.63
			1136	6712.15	6921.01	4436	0.212551	4790.87	3039.96	4982.27
			1137	8282.43	8449.19	5323.27	0.202907	5884.31	4002.3	6773.01
			1138	9411.37	10236.9	5876.99	0.191532	6350.62	4127.12	8880.4
			1139	10463.9	12620	5900	0.122816	5747.22	4446.07	7652.14
			1140	11309.5	12473.5	6384.61	0.173656	5901.2	4437.16	8662.18
			1141	5579.45	5720.02	3686.01	0.220983	3662.51	2451.36	3646.72
			1142	7365.97	7818.01	5208.01	0.197812	4196.79	2822.27	4760.89
			1143	8386.55	9108.03	6294.02	0.164934	4627.53	3752.3	6127.49
			1144	9735.92	10743.1	7238.41	0.152851	5231.96	4582.72	7886.17
			1145	10491.9	10924	7980.49	0.146972	5216.72	5096.61	5103.84
			1146	11283.7	13553	7543	0.153288	5563.61	5701.54	5631.27
			1147	6786.79	5637.03	3200.99	0.225115	3528.04	3039.63	3066.04
			1148	8644.5	6540	3980.01	0.203142	3562.68	3287.84	3714.44
			1149	11078	7612.99	5063.99	0.184532	3935.82	4907.57	4553.54
			1150	15083.9	9215.02	5772.99	0.165217	4631.07	5080.81	6376.32
			1151	16521.7	10367.3	6581	0.202061	5519.33	5855.62	3335.83
			1152	15913.7	15017	7787.99	0.174211	4921.22	5644.42	3909.9
			1153	19340.2	13013	4311	0.287697	7888.3	2778.91	17211.7
			1154	22853.2	14761	5028	0.31957	10174.6	3598.52	20652.3
			1155	24982.3	16459	5608	0.237767	12664.3	4168	25478.6
			1156	27173.3	18203	6421	0.209524	15140.3	4743.19	32149.2
			1157	29422	19555	7375	0.209524	17855.1	4971.76	37403.2
			1158	27757.1	21315	8149	0.145238	18791.5	5570.48	42619
			1159	18070.1	13231	4953	0.299515	9188.19	2939.02	17507.9
			1160	21724.5	14705	5677	0.242105	11205	3783.68	20323.7
			1161	25597.8	16477	6324	0.198995	13169.5	4508.88	24319.2
			1162	29089.6	18257	7222	0.160987	15489.2	5108.38	27514.1
			1163	30726.4	19988	8197	0.199129	18488.7	5164.7	33456
			1164	30153.2	21807	9057	0.156805	20474.2	5467.38	35888.7
			1165	17097	13150	3735	0.378585	7001.6	3890.89	14557.8
			1166	20514.7	14521	4131	0.332067	10034.1	4912.85	15700.2
			1167	22190	15996	4552	0.238762	11801.2	4210.03	19358.5
			1168	24258.8	17596	5030	0.205301	13498.4	4633.87	23270.4
			1169	22605.3	19356	5688	0.204684	15043	4376.94	29644.4
			1170	24319.5	20474	6560	0.157073	16828.2	5209.73	32150.8
			1171	13355	10771	3057	0.357953	8099.6	2971.84	18215.1
			1172	16688.8	11900	3470	0.313205	9518.87	4089.25	21182.2
			1173	19620	13333	4021	0.305818	11742.8	5176.5	26176.4
			1174	21475.9	15052	4705	0.23483	13870	5863.86	32295.6
			1175	22426.8	16883	5544	0.198286	18241.7	5867.32	37111.4
			1176	23070.3	18403	6152	0.192683	25427.3	6682.85	40892.1
			1177	10563.4	11061	3097	0.299121	7335.69	2547.45	9731.78
			1178	13468.1	12146	3532	0.244649	8712.65	2875.59	6602.08
			1179	13946	13878	3887	0.216521	10053.3	3841.27	12515.6
			1180	15991.2	14234	3399	0.219761	11626.2	4137.93	14543.5
			1181	17677.7	17661	5742	0.22888	13596	4474.75	19073.3
			1182	18917.2	19181	6385	0.13395	14896	7754.84	21302.6
			1183	13863.7	12236	3620	0.184918	16195.6	3368.76	36125.4
			1184	16482.9	13817	4165	0.304993	20496	4135.82	32118.9
			1185	18816.5	15642	4814	0.242599	23881.6	4894.02	32941.4
			1186	21104.2	17691	5571	0.167215	26591.8	5111.43	39831.8
			1187	21874.3	19212	6859	0.229468	27591.9	5392.79	26301.5
			1188	23697.2	21247	7662	0.235019	28391.2	6272.27	30256.6
			1189	9646.18	11833	3280	0.425	2874.54	2639.71	11901.7
			1190	11737.6	13347	3904	0.360714	3065.46	3302.11	13408.5
			1191	12984.9	15101	4564	0.307143	3725.89	3836.43	17351.6
			1192	15193.6	16910	5200	0.182143	4712.86	4660.82	13910.8
			1193	14529.3	18325	6626	0.173943	5626.47	5716.54	15856
			1194	21315.7	20218	7317	0.22716	10628.8	7933.33	23951.3
			1195	8954.73	10250	2853	0.605752	4565	4776.33	13628.8
			1196	12419.5	12881	2965	0.498673	5104.07	6085.4	16303.3
			1197	15396.7	14542	4499	0.333815	6229.14	8164.55	21782
			1198	17108.2	16550	5246	0.174822	8557.43	7610.1	23535.9
			1199	17547.9	18665	6522	0.258007	10555.5	6414.72	27916.8
			1200	19606.3	16114	5772	0.191111	13247	7763.47	28177.5
			1201	11962.6	11419	3252	0.139309	4234.34	3641.36	15775.3
			1202	13853.6	12881	3876	0.168467	5241.36	4483.48	19461.3
			1203	14901.2	14469	4484	0.103466	5890.22	4908.85	19757.6
			1204	17068.2	15988	5233	0.253086	7537.81	5475.57	10156.3
			1205	17644	17666	5899	0.253086	8715.69	5823.97	8481.22
			1206	17477.3	19018	6659	0.216049	9262.19	7214.81	9394.39
			1207	14331.2	13134	3149	0.26	8566.08	2320.36	6120.18
			1208	16022.3	14933	4100	0.26	9651.9	3231.82	7699.2
			1209	18808.1	16939	4809	0.26	10283	3991.98	11372.9
			1210	17021.8	18972	5569	0.26	13024.2	5655.5	13819.8
			1211	8930.13	21363	6648	0.138298	7246.87	2146.35	7978.57
			1212	15924.8	23647	7445	0.26	17624.8	5225.6	17009.8
			1213	15405.5	10906	3277	0.297365	7196.37	2325.96	6380.31
			1214	16599.9	12407	3963	0.266857	8886.26	3018.84	7813.41
			1215	18608.2	14058	4569	0.250358	11167.9	3816.19	10391.5
			1216	19899.5	15356	5172	0.129697	13939.9	4525.18	12893.8
			1217	19987.8	16625	6198	0.129697	19256.9	5520.48	15079.2
			1218	16395.1	18454	6942	0.129697	19856.5	5762.57	16912
			1219	17514.3	6708	3992	0.314142	6763.52	3081.54	17355
			1220	20885.8	7773	4750	0.27066	8772.5	3370.26	19945.8
			1221	23195.9	15686	5367	0.268826	10500.4	4024.94	26235.1
			1222	25479.7	17693	6067	0.290909	11882.3	4567.47	27334
			1223	11668.7	7231	6067	0.29103	13970.4	2217.78	9075.6
			1224	25499.6	17693	6067	0.29103	15303.2	6747.47	38188.3
			1225	16325.5	13079	3937	0.144688	14250.9	2885.05	17792.3
			1226	19490.6	14651	4360	0.160281	16563.1	3486.17	19301.5
			1227	21891.4	16468	4922	0.120971	17947	4257.09	25667.3
			1228	23169.5	18658	5690	0.119234	19935.9	4224.72	28987.9
			1229	27880.7	20796	6435	0.223745	23526.1	5233.02	34854.3
			1230	27779.9	22917	7220	0.223854	23849	6480.02	38467.9
			1231	10578.1	8450	2460	0.488467	7477.11	2787.79	12688.6
			1232	11567.2	8948	2704	0.46078	8256.03	3288.48	11819.5
			1233	12355.4	9551.65	3260.28	0.430927	8708.6	3719.16	15531.5
			1234	13545.3	10205	3912.99	0.39538	8752.02	7719.41	18759.8
			1235	14431.6	11647	5150	0.479592	9625.91	8005.63	20452.5
			1236	14375.4	13044	5815	0.25011	11709.6	10246.9	23555.4
			1237	8037.07	9430	2981	0.259763	5290.99	1618.57	5662.4
			1238	9645.94	11108	3087	0.249473	5982.68	1871.45	5980.67
			1239	7537.35	11445	3162	0.233333	7032.42	1670.82	6638.46
			1240	10929.4	14000	4000	0.163511	9070.96	2846.75	8519.79
			1241	11204.8	14727	4711	0.159852	9616.71	2770.07	10434.1
			1242	10074.4	15648	5585	0.0850676	10320.3	3727.65	7488.99
			1243	15925	7400	1998	0.417989	8800.43	3741.66	8717.25
			1244	19239.8	8100	2566	0.384615	9528.72	3827.38	11000
			1245	23556.2	14938	3097	0.390957	11898.8	7061.78	16305.4
			1246	25862.6	16687	3686	0.262094	12800.1	6640.65	20144.4
			1247	26195.4	17190	4859	0.261622	15058.3	4900.86	24184.3
			1248	25723.4	7713	2277	0.261622	17747.1	5769.95	24612.6
			1249	7792.16	10195	2268	0.219672	2784.11	1715.64	3910.34
			1250	8691.34	10911	2876	0.197461	2972.32	1946.08	2174.69
			1251	9243.63	11925	3308	0.182521	3492.36	2516.82	2840.01
			1252	10001.6	13606	3901	0.131083	4039.31	2740.15	3968.19
			1253	10378.7	15138	5031	0.275625	4935.56	2671.73	5982.48
			1254	10593.5	16864	5674	0.09625	5704.63	3306.55	6249.89
			1255	5434.95	10640	3416	0.180995	3327.6	3058.23	6061.09
			1256	6905.41	12433	4061	0.243149	4511.1	3325.67	8926.53
			1257	8000.45	14419	4589	0.214088	6171.13	3830.21	13568.2
			1258	8907.01	15689	5966	0.291667	10199.9	5291.28	20034.7
			1259	9440.14	17101	6583	0.17801	8680.84	5359.58	24984.2
			1260	9752.8	18121	6620	0.113174	7981.15	5769.52	30161.2
			1261	7374.94	11972	3705	0.447188	3875.58	4155.56	14802.1
			1262	7759.53	13526	4028	0.410608	5911.52	5191.59	16945.4
			1263	8033.38	14799	4209	0.374028	5900.55	5535.3	17788.5
			1264	8641.99	16972	4784	0.337603	8016.83	6496.02	22295.8
			1265	9804.43	18412	5410	0.351429	9365.29	6194.86	29579.4
			1266	5884.67	19885	5843	0.313333	9174.86	6676.33	32241.5
			1267	6510.84	10564	3299	0.357612	5057.45	3402.63	10617.7
			1268	8014.08	12528	3854	0.320283	6886.84	4625.34	14263.5
			1269	9217.75	14761	4177	0.295996	7451.57	5187.61	16468.2
			1270	10444.7	16311	4982	0.267191	8718.98	6750.62	26315.3
			1271	11100.3	17397	5553	0.23863	9261.48	6404.44	31691.2
			1272	11408.5	18596	6038	0.171917	9438.65	8779.28	40423.5
			1273	10829.8	14157	3505	0.247146	3608.07	3028.78	5000.46
			1274	13707.7	15413	4023	0.251966	5222.9	4144.66	12248.6
			1275	14034.4	15662	4195	0.248469	6085.02	4165.46	20798.9
			1276	13110.7	19844	5195	0.244371	7588.62	4882.67	29071.2
			1277	13215.8	21046	5804	0.244167	7923.04	5383.83	34259.4
			1278	11666.4	22708	6251	0.244371	8025.62	7473.46	40673.8
			1279	8277.78	6500	4200	0.338889	4739.67	3928.28	6900
			1280	10185.4	7320	4500	0.33826	6345.94	4581.13	19485.5
			1281	11380.7	8300	4700	0.318182	6882.22	5703.52	28235.8
			1282	12602.8	9400	5300	0.299067	7979.94	6915.44	38500
			1283	13870.4	14883	6364	0.284444	8964.67	6633.89	41688.7
			1284	14359.9	18912	6921	0.233333	10465	8017.61	43133.7
			1285	7904.88	12720	2904	0.0647076	13732.9	3179.92	4948.59
			1286	9963.41	14936	3527	0.0644444	15853.4	3939.52	6919.49
			1287	11155.8	17216	4023	0.0562571	17480.6	4653.67	8641.65
			1288	12357.2	18886	4555	0.285603	20468.3	5430.57	12080.7
			1289	13067.1	20636	5034	0.281667	22912.4	6184.9	16374.5
			1290	13544.2	22328	5363	0.158667	22897.4	7182.5	19070.7
			1291	12545.8	13840	3237	0.379116	6621.58	3597.84	10998.2
			1292	19735.7	16314	3997	0.372744	8403.94	3577.37	13971.2
			1293	21719	19038	4752	0.3687	9010.21	4465.24	18479.5
			1294	7451.96	20981	5381	0.368889	10568.7	5585.37	22615.3
			1295	19601.9	22967	6012	0.276815	11985.5	5730.96	27539.8
			1296	18789.4	24873	6474	0.275111	11425.6	6602.01	32182.9
			1297	15999.6	13952	2949	0.332394	2776.28	5060.85	9021.52
			1298	19922.6	15791	3352	0.326393	2994.6	6071.98	15985.8
			1299	22859.8	18167	3867	0.322216	4047.37	7268.4	21572.5
			1300	24245.9	20165	4478	0.318725	4570.01	8450.71	26796.9
			1301	25899.3	22261	5371	0.309906	5760.87	9880.91	19369.1
			1302	28223.6	25010	4600	0.249032	6706.7	10324.6	16602.1
			1303	10755	12940	3300	0.262511	3297.63	3171.41	4422.18
			1304	13245	14631	3895	0.256918	3719.28	3812.21	6119.4
			1305	15420.2	16600	4957	0.256343	4401.81	5099.13	8796.03
			1306	17065.7	18426	5562	0.257353	4354.21	5641.79	11215.6
			1307	18529.4	20299	7520	0.257353	5367.53	6697.97	15617.6
			1308	18620.6	21923	8063	0.176471	5493.18	8237.76	9470.59
			1309	11719.7	12980	3262	0.371094	3022.9	3086.9	7213.13
			1310	14506	14577	3751	0.370684	4158.12	4415.93	8456.39
			1311	16675.2	16520	4310	0.368914	8892.95	6522.83	16115.1
			1312	17875.1	18670	4920	0.367402	12826.4	5974.63	16958.2
			1313	16772.1	20020	5428	0.367294	15403.8	7748.93	21765.5
			1314	19597.5	22518	7944	0.301386	15425.9	7858.5	11543.6
			1315	11168.5	14995	4570	0.291957	3835.42	2787.04	11619.6
			1316	13842.6	17739	5717	0.288906	4451.9	3357.16	15340.5
			1317	16206.5	20630	6740	0.281387	5133.24	4661.47	24831.4
			1318	19334	23827	7481	0.278502	5898.8	4872.13	33191
			1319	20938.8	25943	8846	0.2759	6979.32	5568.4	40205.5
			1320	21907.5	27283	9573	0.222918	7247.79	5161.57	43492.6
			1321	11761.5	16669	4766	0.416773	5187.21	3123.05	17413.6
			1322	15551.5	19536	5962	0.411415	6029.13	3770.95	23862.1
			1323	19429.7	22525	7007	0.411963	7003.12	4449.65	33465.6
			1324	23228.3	25948	8079	0.409473	8004.9	6253.77	44372
			1325	27082.1	28078	8938	0.269739	8560.82	7089.55	56044.8
			1326	30597	26856	8140	0.187313	8294.55	9693.96	70746.3
			1327	11175.4	15671	4352	0.305233	2608.72	3177.13	13144.4
			1328	12030.1	18355	5457	0.266209	3995.41	4034.22	9952.77
			1329	14050.8	21256	6391	0.209508	4152.42	4089	9927.48
			1330	15387.5	24656.9	7349.6	0.254629	5422.77	6888.39	23573.7
			1331	22193.1	16266	5622	0.075005	5871.88	5680.4	28391.1
			1332	23707.5	5760	5622	0.21283	6092.17	7706.98	32910.8
			1333	13326.1	15329	4407	0.139989	3388.33	3505.15	10331
			1334	14292.5	16485	5645	0.113767	3838.53	4424.38	11677.8
			1335	19860.5	22021	7018	0.0874419	4258.74	4691.58	12502.3
			1336	27218.9	25764.6	7549	0.0988166	6666.92	5906.61	48307.7
			1337	31900	15570	4785	0.0852632	8852.21	8578.95	21472.6
			1338	34663.9	4852	5911	0.212185	11540.4	8665.97	38317.8
			1339	16776	14911	4476	0.0864583	2869.01	4002.66	9136.51
			1340	17545.9	17450	5622	0.0695238	3177.52	5243.43	12623.8
			1341	19940.3	20173	6572	0.0607477	3547.94	6272.76	13084.1
			1342	15814.9	23400.7	7558	0.0565553	4725.14	6633.62	15167.1
			1343	26251.4	13594	4518	0.0529539	5394.63	5534.76	19122.2
			1344	25297.6	4270	5465	0.0976193	7333.83	1604.36	20716.9
			1345	13957.5	9580	3524	0.234465	7253.38	2138.96	9702.7
			1346	17093.7	10009.7	4053	0.191832	8560.73	2546.85	5946.46
			1347	18050.8	11460	4900	0.158569	10156.3	2793.52	8606.4
			1348	19421.9	13642	5880	0.128954	14558.8	2905.86	10255.5
			1349	22771.9	7503	3263	0.105614	14242.4	1355.49	3949.12
			1350	22720	15246	7528	0.0908235	26277	4749.13	16640
			1351	9508.07	8663	3156	0.511628	9494.53	3275.49	7831.51
			1352	13282.2	9902	3582	0.465909	11624.2	3569.05	10159.2
			1353	15951.8	11519	4263	0.431818	15932	3678.7	15146.1
			1354	17094.9	13363	5300	0.396556	20508.8	6004.99	19503.7
			1355	17206	14691.4	5300	0.396556	21775.4	6252.12	21753.9
			1356	19811.5	14025	8100	0.0166449	27851	5314.36	26372
			1357	14316.2	7165	3705	0.15634	14724.1	3715.71	7967.03
			1358	17802.7	7165	3705	0.149559	15809.2	4391.84	9489.25
			1359	20900.4	10026	5083	0.142778	21349.2	5436.11	13944.8
			1360	28801	11030	5929	0.177442	32301.5	6783.29	22460
			1361	27944.4	6912	2114	0.111111	33367.4	2594.56	7557.67
			1362	31237.2	14099	8375	0.0677263	47787.9	12273.9	29471.2
			1363	5665.01	8251	2655.06	0.345476	3381.43	2778.59	2604.38
			1364	6779.47	9300	2986.86	0.32731	3947.72	3535.7	2430.63
			1365	8144.6	10816.2	3515.4	0.313774	5310.88	4260.59	4963.78
			1366	9195	12548	3993.42	0.265944	6785.93	5978.4	9226.82
			1367	10205.5	14093	4611.2	0.262252	8337.8	5358.44	11645.9
			1368	9973.79	14323	5834	0.255635	10770.9	347.868	14455.4
			1369	13920.8	9125	3938	0.351667	12509	3935.17	9023.04
			1370	17916.5	10494	4439	0.336503	13953.5	4716.37	10925
			1371	20435	12793	5238	0.33361	16922.5	5876.72	18327.7
			1372	24003.7	14829	5832	0.240508	19505.4	6099.49	35648.3
			1373	27298.9	16522	6748	0.157058	23164.6	6713.04	33286
			1374	21076.3	20705.5	8309.25	0.11046	25559.8	1008.95	19848.4
			1375	13020.3	10035	2763.33	0.329823	7310.21	2588.35	7500.4
			1376	15377.8	11540	3226	0.289465	11477.5	3166.83	7716.94
			1377	19585.7	13275	3825	0.288785	12842.8	3945.29	12133.1
			1378	23396.6	16147.3	4515.9	0.237191	15542.7	17763.4	17551.1
			1379	25872.7	18089	4965	0.184545	18140.7	3205.45	15745.5
			1380	23831.3	21145	5994	0.182948	24434.5	6254	17548.8
			1381	6619.05	10035	2738	0.421446	2415.46	3373.75	7938.34
			1382	7593.38	11358	3170.55	0.379621	3468.72	3708.79	10200
			1383	8820.98	13180	3713	0.358537	3460.12	5754.22	12943.5
			1384	9232.12	15279.6	4200.51	0.286067	4202.25	4361.22	13446.9
			1385	10088.8	16792	4772	0.260178	7726.39	5302.51	16058.2
			1386	11863.5	19731.8	5486.61	0.223378	11675.8	6146.48	18142.6
			1387	4925.8	8432	2848.4	0.433068	2877.02	2352.12	3196.5
			1388	5677.99	10777	3294	0.395685	4606.81	3106.47	4099.84
			1389	6764.82	13222	3909	0.356891	4629.7	3562.76	5179.95
			1390	7989.56	15377	4430	0.29594	5698.17	3549.58	7149.85
			1391	8146.11	17400	4425	0.293357	8297.53	3846.23	6772.26
			1392	6022.34	13766	3448	0.15072	11166.1	3117.89	5931.62
			1393	7785.64	15335	4576	0.371875	3994.95	3170.67	12741.1
			1394	7785.64	15335	4576	0.345	3994.95	3170.67	12741.1
			1395	7785.64	15335	4576	0.316875	3994.95	3170.67	12741.1
			1396	7785.64	15335	4576	0.283594	3994.95	3170.67	12741.1
			1397	8316.25	17726	5043	0.264062	5065.34	3791.25	11684.4
			1398	9488.71	19498	5699	0.319355	7656.34	2529.03	13566.1
			1399	6205.96	9768	2798	0.336998	2770.57	2239.52	6489.22
			1400	7049.96	11370	3221	0.3277	4601.15	2902.66	8107.94
			1401	8302.26	13306	3833	0.317062	4601.15	3428.02	11402.3
			1402	9978.72	15664	4528	0.260213	5482.64	3622.74	14839.1
			1403	9854.17	17092	4994	0.25	6314	3422.38	14208.3
			1404	10669.7	20196	6378	0.1875	8711.46	4767.75	16085.9
			1405	4505.47	10385	2480	0.474902	1690.44	3343.85	7065.52
			1406	5310.56	11800	2853	0.451128	2723.28	3877.98	7235.25
			1407	6250.98	13120	3343	0.384731	2721.64	4832.82	10163
			1408	6652.45	15250	3900	0.3159	3340.19	5075.86	13826.3
			1409	7338.29	16530	4272.8	0.291554	3805.32	5044.15	12765.6
			1410	7508.03	19150	5403	0.24226	7273.67	6104.84	13745.1
			1411	6115.75	8487	2663	0.503325	3299.29	3287.24	6216.29
			1412	7362.76	9603	2966	0.475771	4064.86	4524.51	8714.07
			1413	9118.32	11389	3559	0.436123	5312.79	5727.86	16950.2
			1414	9996.14	14256	4502	0.363939	8250.56	6288.36	17986.8
			1415	10384	10520	3418	0.305331	10924.8	4348.43	19561.3
			1416	9837.21	16048	5138	0.154651	15138.9	7425.6	25000
			1417	14261.3	13056	5433	0.201217	18882.5	2997.35	14769.9
			1418	17131.5	13196	4586	0.190637	21514.7	12010.6	18347.8
			1419	18579.8	15307	5360	0.158858	21531.1	12015.5	24150.9
			1420	21408	15307	6122	0.130365	25068	3768.77	32299.5
			1421	23947.4	19260	5411	0.138889	33278.6	6328.85	28557.4
			1422	20161.5	21128.9	8204.71	0.0226923	39533.9	19965.7	24126.9
			1423	7972.67	11237	3249	0.292711	5431.4	3332.88	6862.19
			1424	10555.1	12604.7	3714	0.267472	5961.28	3885.34	9042.31
			1425	12122.7	14583.5	4344.32	0.260437	6860.57	3678.95	12684.5
			1426	11494.1	16917	5126	0.185307	7750.64	3821.38	15571.6
			1427	14257.7	17565	5594	0.184594	11849.8	4875.22	16733.9
			1428	11525.8	19811	7533	0.231535	10742.7	2243.32	16608.4
			1429	4061.8	12194	2610.65	0.521623	2657.03	3832.36	4806.75
			1430	4617.36	13799	2977	0.483251	3133.55	3970.04	6345.26
			1431	5641.38	16021	3503	0.431635	3961.2	4251.68	7021.65
			1432	7182.75	18761	4240	0.292002	5213.65	5935.13	9665.57
			1433	8318.54	18955	4682	0.238465	6852.22	7205.3	9671.69
			1434	8232.84	23444	5317	0.243587	8772.68	5766.43	11153.3
			1435	4243.72	11304	2682	0.498869	3898.09	2752.83	6885.66
			1436	5159.49	12786	3063	0.465818	4881.75	3182.63	6758.14
			1437	6761.55	14870	3642	0.435955	6353.53	4593.5	10569.8
			1438	6966.63	15600	4370	0.399388	7079.76	4860.1	13338.4
			1439	7582.41	17809	4748	0.282245	9038.1	4845.33	12977.7
			1440	9256.15	19667	5973	0.265539	12535.4	4867.18	14834.7
			1441	30638.7	12912	3173	0.319506	6998.25	3618.51	11691.4
			1442	22231	15496	3700	0.275792	7562.27	4348.52	15550
			1443	29678.5	16486	4400	0.255805	10701.3	5627.75	25156.1
			1444	35591.9	19910	4890	0.201751	14196.5	6892.73	33224.2
			1445	35527.6	22300	5670	0.175616	15441.1	5364.91	27934.2
			1446	26853.3	23280	6731	0.0562995	19889.8	6542.91	28110.2
			1447	8259.14	12700	2656	0.565592	3650.94	4195.37	14208.2
			1448	11776.5	15425	3087	0.546144	4854.12	5731.02	17846.6
			1449	18605.9	18820	3632	0.514218	6488.96	7715.74	23858.1
			1450	25285.2	19983	3974	0.43064	9392.53	8187.27	31105.8
			1451	25982.2	21650	4782	0.371205	12498.7	8129.55	34584.4
			1452	25650.2	21792	4919	0.23827	16483.2	13370	39570.3
			1453	45096.5	12840	3073	0.359457	3893.37	5549.43	24657.1
			1454	49153.7	15607	3579	0.324627	5303.28	7396.57	37320.7
			1455	59433.9	19040	4155	0.302013	7370.25	9335.2	53679
			1456	60153.3	19945	4770	0.226144	8282.81	10073.5	62433.9
			1457	79494.9	21940.8	5338.6	0.213636	13658	11872.2	59151.5
			1458	67646	23576.4	6700.4	0.138799	16454.4	15579.3	70738.6
			1459	11912.4	11600	3050	0.222353	5026.41	4488.71	21598.5
			1460	17528.2	14024	3556	0.186705	5869.6	5575.61	27284.2
			1461	19625.1	17530	4120	0.13522	7517.35	5974.84	35774.7
			1462	22808.4	18291	4689	0.107087	10175.6	6938.74	47307.1
			1463	25627.3	15518	4477	0.0918635	14180.5	3001.62	36661.4
			1464	26742.4	24590	6023	0.0285571	15959	921.944	34520
			1465	7584.41	9971	3165	0.438808	4708.64	3356.44	14868.1
			1466	11840.3	14780	4296	0.418431	6055.74	4707.37	32674.5
			1467	11840.3	14780	4296	0.350685	8474.77	4707.37	32674.5
			1468	14350.1	16680	4903	0.282987	9591.02	4959.27	42714.8
			1469	15763	18506	5466.9	0.278856	11988.7	5586.14	46238.8
			1470	11415.8	23167.8	6823.8	0.117605	10173	4358.57	37533.4
			1471	5771.43	11461	2902	0.464237	523.047	2738.52	9860.85
			1472	7034.8	13584	3356	0.439359	4479.55	2879.47	8254.38
			1473	8790.21	17262	3915	0.404002	5286.71	3952.81	11568.7
			1474	13655.8	20247	4763	0.323594	8113.42	6044.98	24430.6
			1475	11370.7	19606	5062	0.230093	7712.3	4337.81	17848.5
			1476	12206.2	22741	6629	0.191052	9998.68	5065.21	21959.1
			1477	6909.52	10790	2696	0.286279	10086.6	2993.8	6730.29
			1478	9333.33	10302	3101	0.288921	14310.5	4403.25	13704.1
			1479	11128.3	14281	3632	0.244749	19010.4	4994.67	20225.5
			1480	12818.4	15976.4	4107.4	0.220991	26366.3	15960.7	26337.3
			1481	14381.2	17829.7	4620.8	0.198353	32777.6	6844.38	25720
			1482	16500.6	19890	6037	0.161457	37490.1	7975.91	28526.4
			1483	3793.53	9763	2550	0.372331	2605.53	2444.88	3500.15
			1484	5119.19	10950	2883	0.35572	3092.32	3358.65	5081.37
			1485	5773.3	12658	3365	0.309226	3840.87	4289.82	7593.88
			1486	7383.74	15359.3	3788.6	0.306889	5292.49	5805.37	10567
			1487	7936.86	16833.7	4341.7	0.267462	8335.1	5431.64	10340.5
			1488	8270.83	18078	5289	0.196721	12601.4	5827.91	10397.5
			1489	6706.59	10300	2888	0.355186	6594.15	2552.74	6850.98
			1490	8051.72	11740	3345	0.335732	8246.37	3264.09	11074.3
			1491	9967.47	13618	3924	0.287468	11803.7	4246.35	16641.4
			1492	11578	16157	4677	0.274021	17143.5	5723.66	24263.5
			1493	10096.4	17075	4989	0.224022	19491.7	5402.56	20977.4
			1494	11061	18840	6388	0.182361	26095.9	5878.78	23221.6
			1495	3849.94	9812	2648	0.376458	2090.64	2519.21	5558.02
			1496	4617.14	11185	2993	0.357529	2715.51	3609.25	7845.15
			1497	5784.49	13064	3517	0.29462	3758.67	4458.16	10876.1
			1498	7068.01	15416	4150	0.286458	5799.33	6192.1	15217.5
			1499	7928.35	16993	3018	0.254206	9508.1	6293.99	20115.3
			1500	8580.3	18538	5771	0.206586	13551.1	7449.77	16893.4
			1501	5469.53	10595	2902	0.287837	4364.8	2185.12	6226.77
			1502	6568.99	11955	3282	0.248224	5032.42	2965.8	9265.05
			1503	8114.99	13832	2944	0.21355	7384.9	3660.98	13707.1
			1504	9593.11	15713	4381	0.191901	9228.93	5259.41	18624.8
			1505	10348.9	17190	4920	0.179507	13093.8	5720.57	18226.1
			1506	11438.8	19203	2874	0.145049	17197.4	5896.39	20000
			1507	4439.05	9738	2620	0.392909	2521.76	3205.44	7328.8
			1508	5304.32	10980	2960	0.351798	3045.92	3808.7	10882.1
			1509	6711.27	12780	3647	0.317026	4012.37	4724.22	14056.9
			1510	8738.46	15416	3889	0.308205	5243.9	10282.7	19543.6
			1511	8960.92	17112	4472	0.259771	7530.55	12132	18541.5
			1512	9909.44	18112	4672	0.21163	9421.64	10151.9	19804.6
			1513	3948.64	10100	2540	0.489571	3421.64	2756.32	5480.81
			1514	3969.83	11535	2890	0.377582	3873.57	3015.5	7056.66
			1515	4985.94	13438	3384	0.358958	4516.71	5264.31	10102.6
			1516	5756.77	15547	3803	0.335536	6026.13	9654.09	13855.5
			1517	5790.89	17070	4351	0.286128	8627.76	8612.17	12786.7
			1518	6853	18781	5503	0.233126	11068.7	5776.83	14111.8
			1519	12170.4	8260	4749	0.16879	16901.3	4264.01	7404.19
			1520	13301.6	9759	5369	0.151302	19969.6	5268.04	10806.5
			1521	15625	11428	6376	0.125719	26368.6	7078.06	16032.5
			1522	18209.1	12647	7296	0.111175	38796.3	8097.53	17240.3
			1523	20815.3	13849	8310	0.0842235	53297.7	8499.63	21420.5
			1524	24918.9	16757	10388	0.0799189	73192.3	12457.6	24692
			1525	3881.1	8456	2351	0.503514	1427.89	2293.7	2366.79
			1526	4862.61	9614	2660	0.480879	2200.67	3547.98	3295.27
			1527	5718.32	10964	3164	0.381734	3234.2	4863.19	4880.71
			1528	6788.15	12626	3637	0.288353	4553.67	5217.42	5319.88
			1529	7876.42	13775	4157	0.214212	6473.06	5653.62	6645.92
			1530	8247.93	16452	5474	0.20905	7341.56	8436.22	7603.77
			1531	3512.63	7450	2354	0.516575	2229.24	3093.61	2946.61
			1532	4039.88	8308	2660	0.446113	3101.05	3821.63	3759.74
			1533	4891.09	9519	3184	0.368245	4088.26	4721.51	5254.12
			1534	5712.11	12612	3655	0.318144	5998.55	5540.85	5674.8
			1535	6537.42	13772	4174	0.21543	7854.34	6026.05	6977.97
			1536	6883.99	16409	5425	0.207783	8413.8	6555.98	7820.26
			1537	11392.7	8220	2382	0.45868	14191.4	4615.84	11598.9
			1538	14039.3	9300	2698	0.424242	16083.3	5850.05	15699.7
			1539	16046.4	10509	3161	0.321984	17804.1	6739.54	219344
			1540	15104.6	12634	3619	0.208658	22025.8	7854.18	23239
			1541	16468.1	13822	4119	0.123054	26391.2	9091.97	28538.6
			1542	17140.6	16242	5212	0.157363	27542.7	12047.7	30102.8
			1543	3909.27	7660	2542	0.454945	3688.48	2693.23	6010.37
			1544	4413.38	8271	2893	0.385894	4697.2	3593.27	7317.02
			1545	5144.78	11428	3459	0.298154	5831.78	4829.37	10550.1
			1546	5832.54	12610	3954	0.229535	7788.04	5112.84	11190.5
			1547	6272.71	13782	4495	0.176164	10540.4	5259.47	12505.4
			1548	7033.49	15738	5756	0.170012	11658.7	6632.11	14063.1
			1549	3609.69	7521	2230	0.5	2604.24	3762.61	7054.87
			1550	4069.63	8521	2520	0.406055	3411.97	4598.56	8565.4
			1551	4840.75	9709	2962	0.306959	4379.65	5803.86	11894.6
			1552	5436.37	12525	3394	0.227359	6043.95	6374.69	12742.9
			1553	6155.72	13652	3873	0.170162	8104.39	6679.17	15695.4
			1554	7033.13	16261	5000	0.175504	9319.33	7565.27	17829
			1555	2794.51	7580	1814	0.598944	1169.75	3680.18	2867.29
			1556	3049.07	8490	2062	0.495639	1591.25	5324.27	3714.36
			1557	4356.06	9510	2413	0.478425	2685.79	7012.88	6011.1
			1558	3922.2	12581	2755	0.360287	3280.57	5817.79	5857.14
			1559	4529.82	13688	3130	0.257786	5946.19	5680.3	7059.36
			1560	4921.2	15850	4152	0.249471	6653.4	6972.63	7901.72
			1561	2886.61	7980	2011	0.598586	1860.73	3815.27	3184.4
			1562	3287.13	9100	2279	0.516279	2285.54	4627.36	4231.01
			1563	3839.71	12180	2690	0.426318	3476.84	5698.5	6183.07
			1564	4206.12	12616	3085	0.319402	4546.39	5883.49	6147.31
			1565	4791.2	13714	3498	0.231257	6228.48	5960.19	7499.44
			1566	5050.53	16255	4434	0.247344	8966.69	7505.61	9122.34
			1567	20459.9	13511	4781	0.342055	4688.52	3480.5	19470.6
			1568	28283.6	15426	5894	0.282898	5662.25	4651.82	33277.4
			1569	31417.8	17686	6974	0.230593	6558.32	5754.66	42231.2
			1570	35576.5	19698	8064	0.172104	7864.62	6113.18	50468.8
			1571	36236.3	18855	9096	0.116386	9921.22	7169.52	58235.8
			1572	32542.6	23305	12069	0.0687994	10487.3	8215.33	53743.9
			1573	9308.97	12964	4459	0.903517	2252.18	4583.48	6216.91
			1574	11146.7	14779	4327	0.767918	2539.56	6052.9	9815.87
			1575	14691.7	16771	5117	0.703235	4369.73	7925.6	16210.6
			1576	17968.6	18364	5839	0.657143	5634.09	8186.51	25085.7
			1577	18877.8	20049	6592	0.583333	6275.11	8780.08	29575
			1578	18944.4	22956	8259	0.638889	7354.58	11088.6	35000
			1579	12176.8	12641	4582	0.155307	2432.38	4966.21	6606
			1580	16333.2	14363	4822	0.120752	3337.83	7063.03	11131.9
			1581	18967.9	16303	5609	0.111552	8009.34	8335.21	17564.9
			1582	23480.3	18208	6515	0.104655	12761.8	8397.9	29545.1
			1583	26029.7	19887	7399	0.101207	16303.3	9535.21	37522.8
			1584	27344.8	23464	8470	0.172414	15883	9997.45	44862.1
			1585	8118.96	13499	4229	0.311521	2472.24	3764.62	3737.34
			1586	9874.8	15362	4376	0.269605	3097.28	5119.57	6113.18
			1587	13793.4	17421	5086	0.236658	3524.59	6507.25	7999.89
			1588	18295.1	19076	5854	0.193064	4742.08	6520.44	13041.5
			1589	20241.2	20827	6600	0.184	6259.96	8928.28	18500.1
			1590	21156.6	23217	7571	0.1375	8134.29	8420	24887.9
			1591	8867.11	13406	4650	0.414563	3473.63	5806.63	7117.49
			1592	18942.3	15256	4038	0.347418	5625.04	8276.6	10860.7
			1593	13130.6	17314	4664	0.292309	6325.07	10507.1	15026.4
			1594	15636.9	18959	5404	0.231346	7235.15	9473.77	19668.5
			1595	19251.7	20699	6094	0.153846	8208.85	11882.2	28853.8
			1596	19918.7	23070	8158	0.0824588	10745.7	13375.1	35993.1
			1597	9727.44	14255.7	3545.6	0.288204	12657.3	3055.9	10105.5
			1598	12293.9	14878.6	4137.7	0.251199	14523.4	3807.35	11097.5
			1599	15995.8	16854.1	4690.5	0.238039	17726.4	5499.74	16305.3
			1600	18627.7	20628	5464	0.205398	23353.6	6841.72	21919.4
			1601	20634.9	20680	6693	0.20693	26982.9	6803.18	29622.7
			1602	22400.9	22459	7296	0.20683	29023.5	7908.51	33488.3
			1603	3326.62	11177	5350	0.175296	1953.43	6566.62	3626.96
			1604	6939.7	12798	4034	0.317849	4652.28	7994.17	9511.7
			1605	8013.63	14568	4672	0.296596	6587.12	10019.4	12452
			1606	9418.13	16215	5350	0.28022	8278.68	11682.8	16459.1
			1607	10683.1	17441	6199	0.29206	10309.4	12251.1	21435.3
			1608	9478.05	18627	6769	0.185848	8790.99	9899.68	21430.2
			1609	5502.14	11552	3168	0.414557	3758.39	5002.22	7602.93
			1610	10704.5	16858.8	4931.8	0.442913	6564.76	13999.7	23927.6
			1611	9148.36	15039	4315	0.433526	7720.33	11532.9	18010.4
			1612	10704.5	16858.8	4931.8	0.442913	9968.41	13999.7	23927.6
			1613	11876.4	18565	5804.7	0.442913	11602.3	16366.9	31510.9
			1614	13038	19735.4	6375	0.288499	13277.6	19821.1	39818
			1615	7004.27	11479.7	3556.46	0.313024	2559.79	4806.36	7965.96
			1616	8533.77	13120	4146	0.273921	3987.99	6831.78	9553.58
			1617	11709.2	14906	4798	0.278307	5461.57	8649.03	12637.9
			1618	6722.72	16621.3	5517.77	0.13612	3185.16	5120.99	8437.48
			1619	19151.2	18591	6529.55	0.327919	9979.85	14539.5	28841.3
			1620	15559.8	20049	7159	0.247699	8327.49	6773.12	22055.2
			1621	6644.6	11100	3421.45	0.374372	2513.14	4884.79	4601.31
			1622	7960.7	12601.8	3941.5	0.360292	3023.7	6308.81	7095.74
			1623	9214.54	14430.1	4532.9	0.344916	4502.56	8094.52	10351.7
			1624	10329.5	16112.6	5171.86	0.319693	6248.94	8583.81	13647.5
			1625	11057.9	17131	6123	0.2875	11086	8328.27	17142.1
			1626	15178.2	18758	6710	0.308642	16536.8	11872.4	28582.7
			1627	8590.91	4000	2200	0.454545	9505.8	6506.25	7488.64
			1628	20595.2	5000	2400	0.4329	10244.6	6417.21	8414.94
			1629	1293.18	16000	2000	0.00350823	1353.97	3664.44	1078.08
			1630	11100	17045	3937	0.04	14109.5	9272.7	16920
			1631	13179.9	19562	4400	0.493583	14152	5540.97	22631.4
			1632	12478.1	19570	4520	0.475285	12904.9	5344.11	4879.47
			1633	6071	10251	2212	0.374252	2626.04	3276.1	11522.5
			1634	7407.93	11958	2851	0.38692	3732.19	4413.49	27328.8
			1635	98938.5	10000	10000	0.4111	67410.7	33766.1	16996.6
			1636	11818.3	14906	3721	0.39088	8419.92	8002.27	30137.5
			1637	20040.9	16397	4241	0.371684	10811.4	6522.77	15415.2
			1638	8818.63	18423	4320	0.35483	11907.2	6326.96	7327.34
			1639	12359.9	17063	5209	0.188383	4439.27	4472.98	9655.67
			1640	15097.6	19998	6407	0.157445	5836.17	5049.57	11887.8
			1641	77607.6	6000	1400	0.408387	30603.1	8356.55	75557.1
			1642	18088.7	22708	7509	0.210754	5457.34	8734.1	27013.3
			1643	18713.8	17959	6671	0.312692	10664.1	5108.62	10384.6
			1644	16572.4	29100	9670	0.324551	10744.8	6456.41	2674.65
			1645	12114.9	11228	3190	0.202084	7617.09	2288.36	9073.2
			1646	14802.1	12744	3798	0.192746	9561.58	2825.03	11394.8
			1647	16784.5	14592	4417	0.204247	11375.2	3768.8	13586.6
			1648	18711.4	18356	5177	0.0163217	12312.2	4389.17	15955.1
			1649	19617.2	20471	6163	0.117798	13885.5	4941.2	18512.5
			1650	20937.5	22825	7951	0.0834375	16815.7	5603.81	21807.4
			1651	8338.99	7985	3158	0.278399	4723.48	2634	3542.4
			1652	9323.89	8796	3697	0.241804	5827.88	3129.1	1840.53
			1653	10472	9804	4386	0.224843	7151.05	4086.33	2437.77
			1654	11663	10931	4680	0.267582	8719.07	4464.76	3058.18
			1655	12700.2	17180	4630	0.136612	11000.3	4903.1	6793.44
			1656	13132.4	20317	7666	0.131657	12517.1	5984.96	7760.18
			1657	9871.43	10476	3143	0.249292	5633.95	1984.65	2884.95
			1658	11433.1	11525	3758	0.294275	5951.04	2386.23	3632.53
			1659	12844.3	12365	4347	0.257781	7297.66	3479.39	4716.46
			1660	13986.3	14978	4988	0.29884	9606.84	3435.48	5836.16
			1661	14958	17669	5651	0.271964	11643.4	3788.76	7025.97
			1662	15050.5	19436	7496	0.24907	12589	4271.34	7905.87
			1663	8742.08	12005	3573	0.0797451	3484.21	1722.25	5726.98
			1664	10379	13481	3753	0.0918918	4444.85	2138.83	6540.95
			1665	11573.1	15031	4389	0.214175	5309.79	2931.92	7650.5
			1666	13275.1	17261	5059	0.212408	6799.79	3223.09	9618.11
			1667	14075.9	20523	6036	0.166105	8259.98	3449.8	11288.9
			1668	15243.2	16767	4446	0.166105	10225.8	4981.08	13275.8
			1669	9715.34	10394	3198	0.0211068	5321.3	1803.53	4296.18
			1670	11340.2	11201	3789	0.0188369	5689.48	2437.21	5211.87
			1671	12495.8	12208	4340	0.221509	6779.46	3431.74	6720.4
			1672	13698.7	17215	5140	0.260792	8102.61	3763.45	8466.74
			1673	14741.6	20190	6244	0.128388	8790.25	4574.06	10080
			1674	15598.7	22044	7834	0.13105	10816	4445.75	11904.5
			1675	8508.74	11043	3130	0.0346132	4170.64	2845.69	3517.03
			1676	10277.3	12939	3741	0.289417	4658.79	2933.1	3415.53
			1677	11987.7	14994	4308	0.284267	6280.36	3883.07	4905.92
			1678	13054.1	16629	5083	0.283647	6744.99	4019.99	7147
			1679	13914.4	12684	5862	0.213171	7783.97	4328.47	7224.69
			1680	14738	21400	4683	0.127324	9599.32	5212.2	8314.05
			1681	9687.49	10480	3186	0.336717	5374.41	3035.86	3216.33
			1682	11366.8	11528	3767	0.258136	6346.47	3320.34	4514.16
			1683	12701.9	13150	4330	0.25563	8169.12	4495.99	6245.88
			1684	14147.7	14728	4958	0.304262	10911	5077.11	7941.29
			1685	16228.5	18375	5987	0.29748	11296.8	5526.87	9666.9
			1686	17280	20174	7717	0.150155	14826	7207.89	11919.5
			1687	7358.95	7925	2796	0.218003	598.211	2394.19	5047.92
			1688	8651.58	8762	3132	0.059943	7655.7	2884.84	5873.42
			1689	9767.39	9918	3555	0.256824	9647.92	4265.94	7169.81
			1690	10545.1	11555	4338	0.292316	12641.1	4342.62	5469.88
			1691	11863.4	17976	5070	0.147924	15558.1	4502.74	6695.55
			1692	12534	19840	6575	0.0955992	17897.6	5372.77	7817.69
			1693	9812.43	11338	4077	0.204587	7170.17	2094	3173.6
			1694	11385.2	13022	4576	0.190529	8277.44	2685.58	4072.47
			1695	13021.5	14790	5176	0.195641	9649.19	3698.9	5459.34
			1696	14833.8	16441	6190	0.237804	11080.5	4186.84	6978.55
			1697	16787.2	21275	7353	0.13365	14167.5	4612.72	8583.31
			1698	8839.64	23563	8219	0.0155211	7988.61	2713.36	4948.35
			1699	10574.5	12410	4563	0.264207	7979.46	1917.17	8891.66
			1700	12988.4	13960	5064	0.273284	10066.2	2520.71	7376.1
			1701	14841.3	15914	5728	0.194446	12672.2	3623.3	9470.11
			1702	16276.8	18033	6755	0.238552	16874.2	4060.57	12059.4
			1703	17660.8	21666	7107	0.173099	22334.1	4351.77	14248.5
			1704	19186	24110	8306	0.162791	19031.9	5179.85	16857.2
			1705	9743.54	11385	4185	0.146688	4162.21	2169.95	12787.2
			1706	11512.2	13565	4272	0.141245	4814.27	2571.89	14988.5
			1707	13354.6	16758	4370	0.131547	5914.61	3226.68	15067.6
			1708	14876.9	17678	5189	0.132018	7491.99	3845.75	18093.9
			1709	16075.3	19821	6129	0.133701	9020.26	3963.89	17225.7
			1710	10939.9	7660	5040	0.11431	11226.5	3420.83	15918.7
			1711	10795	14642	3019.4	0.241901	4707.81	3004.63	8846.09
			1712	13114.7	15873	3629	0.239958	5629.08	3701.57	10566.7
			1713	15108	18326	5389.02	0.23823	8014.08	4882.79	13993.8
			1714	17835.1	21991	5928	0.23677	9572.62	7250.42	15848.2
			1715	18762	19398	6083	0.232979	11125.6	7156.36	18154.1
			1716	15400.7	16277	5237	0.146626	13179.5	6032.04	19480.9
			1717	9212.13	8587	4052	0.204933	2711.89	2208.76	13626.1
			1718	10813.8	9452	3941	0.196516	3317.85	2758.11	9818.27
			1719	12283.6	10472	4197	0.190422	4050.87	3384.91	11358.1
			1720	13735.9	11729	5033	0.185073	5807.37	3805.93	13657.5
			1721	15059.8	17938	5868	0.121679	7500.99	4470.07	16040.1
			1722	11466.3	14768	4718	0.116052	9023.22	4281.19	15287.8
			1723	19191.6	15400	4692	0.197273	9779.7	5330.66	15535.9
			1724	23366.9	17110	5401	0.194896	12766.5	6703.44	21147.2
			1725	27470.3	19460	6164	0.194637	17559.7	8586.29	23852.7
			1726	30222.1	22029	6651	0.189677	23779.8	9243.18	28249.9
			1727	32724.2	24794	5926	0.186497	26404.1	10423.1	32580.8
			1728	23558	20652	5343	0.0868519	34982.1	6531.37	27747
			1729	7951.03	13087	2981	0.282806	4533.98	2782.06	4376.29
			1730	9601.31	13872	3579	0.264869	4704.31	3504.39	5651.56
			1731	10920	14982	4091	0.21551	5568.44	3896.63	7283.59
			1732	11745.3	16181	4649	0.171809	7197.61	4583.54	7786.22
			1733	12233.9	17723	5318	0.142626	8081.84	4705.22	8999.38
			1734	10111.3	18605	4310	0.12442	10960.9	4494.68	8679.95
			1735	14181.4	15650	2999	0.165103	4511.23	2102.88	8534.22
			1736	17564.4	17899	3703	0.184188	5353.54	2585.28	8132.06
			1737	19955.7	20461	3888	0.231674	7412.53	3381.95	11252.4
			1738	21251	22226	5984	0.217284	9515.39	3989.17	14434.1
			1739	23054.2	24271	6660	0.108588	10939.8	4059.04	17204.9
			1740	15801.4	20339	6025	0.111581	12961.6	3243.59	15211.7
			1741	14141.1	14245	2907	0.470064	6934.74	3827.26	19046.9
			1742	17894	16292	3507	0.469832	8067.9	5047.13	20712.8
			1743	21015	18652	3608	0.479723	11768.5	5973.69	28857.3
			1744	25569.5	19271	5525	0.50183	15469	7272.66	41363
			1745	27298.1	21007	6155	0.108803	18074.1	8668.2	9704.9
			1746	19023.9	16601	5321	0.108259	22006.4	5793.57	33746.4
			1747	11778.8	14780	2657	0.17155	4080.11	2267.03	12724.7
			1748	14747.6	17005	3165	0.539183	5041.67	3181.55	17116.9
			1749	17753.8	19318	3789	0.390219	6277.89	3638.26	16968
			1750	25087.1	20300	5867	0.146753	7757.12	4525.74	23844.9
			1751	28305.4	22139	6534	0.117575	10029.7	5106.17	28226
			1752	22697.7	19068	5361	0.117575	12643.6	4169.7	25803.6
			1753	7961.44	10697	2128	0.794911	5749.77	2788.79	8322.9
			1754	10022.7	12175	2525	0.776407	6585.62	3992.36	9585.95
			1755	11272.4	13755	2995	0.705282	7881.69	4557.62	11454.4
			1756	12557.2	15720	3215	0.679245	10567.1	5163.85	15351
			1757	14009.4	15681	6847	0.463816	14403.2	6980.8	19016
			1758	11543.4	14073	5876	0.424043	17249.2	6520.01	17663.4
			1759	6049.89	9483	2233	0.534216	3920.31	2863.05	11090.4
			1760	7567.41	10851	2695	0.516185	4814.26	3960.41	10848.6
			1761	8245.83	12290	3130	0.447723	6062.69	3750.59	10581.8
			1762	9444.24	14339	3833	0.372574	6979.6	4614.06	26886.6
			1763	10682.9	14656	6419	0.371983	7335.3	5452.59	17862.9
			1764	8804.18	12640	4828	0.33319	9848.53	4400.47	16971.8
			1765	7769.47	12382	2309	0.0475543	2933.06	2006.05	10020.1
			1766	9813.9	14223	2746	0.0403587	4313.59	2709.53	13564
			1767	11038.9	16072	3272	0.409741	5708.87	3249.93	18630.7
			1768	13579.6	16368	6723	0.372943	7152.63	3800.45	19400.2
			1769	15477.4	17839	4203	0.151562	8236.74	4384.56	23597.1
			1770	10469.6	14513	5860	0.144472	10054.1	3871.5	22852.8
			1771	6021	15538	3487	0.0522843	2015.76	1502.25	2569.66
			1772	7408.59	18099	4292	0.195957	2689.59	2012.64	3239.58
			1773	8390.07	20488	5086	0.174287	3335.77	2579.92	4379
			1774	9389.41	20997	6170	0.128733	3945.63	2824.96	6330.42
			1775	9389.41	20997	6170	0.128733	4989.57	2824.96	6330.42
			1776	10621.5	22781	9091	0.0808449	6982.36	3877.61	6979.85
			1777	3882.85	7160.1	3476	0.143801	1958.98	985.921	2071.63
			1778	4594.11	9290.9	4302	0.143049	2518.35	1272.34	1607.77
			1779	4963.11	10728	5005	0.139677	2668.04	1387.57	1958.84
			1780	5842.2	22340	7630	0.103102	3010.46	2046.04	3077.35
			1781	5842.2	22340	7630	0.103102	3542.04	2046.04	3077.35
			1782	4483.54	21000	5842	0.0968636	4904.35	1705.35	2508.52
			1783	4976.04	12258	3401	0.157246	1985.68	1318.99	2059.38
			1784	5809.2	15032	4242	0.153531	2441.29	1669.55	2251.32
			1785	6360.2	18703	4909	0.148983	3077.75	2015.42	2904.72
			1786	7816.39	21162	5913	0.0348435	3894.31	2633.88	4195.03
			1787	7816.39	21162	5913	0.0348435	4516.32	2633.88	4195.03
			1788	5111.34	20892	5817	0.0393534	5775.41	2221.62	3997.75
			1789	7684.36	13381	4108	0.198108	2718.62	1409.78	3382.47
			1790	8488.51	16581	5127	0.172142	3285.17	1841.48	3493.96
			1791	9329.24	18651	5952	0.151602	3907.93	2340.81	4504.63
			1792	10719.9	21035	7387	0.130176	4572.32	2474.62	6935.92
			1793	10719.9	21035	7387	0.130176	5302.69	2474.62	6935.92
			1794	8326.76	29035	7387	0.123509	6768.25	2187.7	6274.93
			1795	8991.46	14508	4428	0.0865672	4654.3	2538.39	7253.78
			1796	10817.9	17095.1	5431	0.057087	5564.95	3277.32	7501.48
			1797	11958	19369	6256	0.056988	7165.26	4058.88	10786.9
			1798	12280.9	18431	8693	0.165712	9476.51	5085.68	17703.4
			1799	12280.9	18431	8693	0.165712	12679.5	5085.68	17703.4
			1800	6661.29	9755	5465	0.165353	15153	2790.09	7807.04
			1801	7829.38	14508	4597.6	0.0334209	2702.74	1583.07	4032.28
			1802	7364.04	17095.1	5433	0.0449291	3257.43	2321.79	4536.57
			1803	7647.54	19368.8	6270	0.0447317	2689.59	2652.62	6023.08
			1804	8805.79	17818	7394	0.155281	4716.22	3151.53	8448.6
			1805	8805.79	17818	7394	0.155281	5501.55	3151.53	8448.6
			1806	6084.57	19043	7084	0.00808876	6562.98	2362.2	6514.05
			1807	8702.7	14508	4773	0.031469	4303.56	1673.91	4849.89
			1808	10617.2	17095.1	5725	0.0462705	5422.67	2299.68	5109.87
			1809	11625.2	19368.8	6615	0.0459135	4207.87	2831.12	5646.71
			1810	13472.5	16956	8500	0.118198	6675.45	2924.02	6676.45
			1811	13472.5	16956	8500	0.118198	7577.65	2924.02	6676.45
			1812	9281.98	16956	8500	0.118198	8147.74	2278.76	4022.31
			1813	9886.41	15147	3854	0.256864	3345.21	2291.32	8460.9
			1814	12320.9	18005	4553	0.269474	4352.51	3150.04	9371.29
			1815	14074.2	20453	5263	0.249802	4229.14	3591.26	10576
			1816	16184.7	19211	8010	0.220717	6833.41	4376.77	15678.5
			1817	16184.7	19211	8010	0.220717	9090.66	4376.77	15678.5
			1818	13294.1	23321	6034	0.212901	9838.15	3719.68	10881.3
			1819	11079.7	15147	4489	0.0447999	3490.28	1755.75	8529.39
			1820	13336.1	18005	5300	0.0447114	4412.21	2390.97	8173.51
			1821	14880.1	20453	6141	0.0444859	5620.14	3090.46	9562.58
			1822	16586.5	18215	6897	0.0511264	6876.25	3862.07	14023
			1823	16586.5	18215	6897	0.0511264	8515.56	3862.07	14023
			1824	12749.3	28822	6920	0.0511264	9970.86	3162.62	10775.7
			1825	13358.1	15147	3989	0.279588	6790.46	2529.13	8663.79
			1826	16602.4	18005	4719	0.274416	8579.31	3253.37	9584.71
			1827	18861.4	20453	5456	0.270869	10686.6	3867.58	11252.9
			1828	21457.6	17642	6963	0.243151	12319.5	4561.4	16469.9
			1829	21457.6	17642	6963	0.243151	13695.4	4561.4	16469.9
			1830	14281.3	28811	6980	0.217929	13364.2	3431.22	12565.7
			1831	11340.3	15147	3600	0.1225	5281.35	3883.25	13505
			1832	13879	18005	4255	0.396782	5822.52	4453.37	11025.8
			1833	15815.2	20453	4923	0.369287	8588.01	5679.09	12848.4
			1834	18122.4	17938	6371	0.183341	10969.7	5504.32	18315.2
			1835	18122.4	17938	6371	0.183341	13081.5	5504.32	18315.2
			1836	12453.2	25675	6632	0.243902	14925.8	5356.59	14400.3
			1837	9087.73	15147	4347	0.123649	4409.68	1919.26	8034.01
			1838	11445.5	18005	5132	0.121835	5326.44	2587.91	8446.19
			1839	13017.6	20453	5933	0.115452	6636.55	3032.77	10449.2
			1840	14881.9	19395	8290	0.0479071	8157.42	3580.11	14488.2
			1841	14881.9	19395	8290	0.0479071	10001.1	3580.11	14488.2
			1842	11676.6	15908	5800	0.0482873	10909.3	3173.41	11259.6
			1843	15168.9	11429	4429	0.0851762	2387.81	1707.84	7080.19
			1844	18111.2	13030	5236	0.15763	2561.78	2324.51	8573.16
			1845	20311.3	14723	5984	0.134495	3627.69	3014.53	10625
			1846	23039.4	16538	6756	0.116607	5348.75	3393.6	13285.5
			1847	25200.1	18357	7545	0.0935218	7301.98	4168.3	14581.9
			1848	27510	20560	8451	0.0237927	10106.5	5166.1	17407.5
			1849	13120.6	12443	4377	0.142841	4996.48	2167.78	9890.27
			1850	14052	13810	5213.12	0.165663	5053.95	2132.29	10592.3
			1851	14831.5	16044	5935.4	0.183028	5383.79	3075.61	12864.2
			1852	16927.3	17744	6688	0.183028	7446.86	4049.28	17152.3
			1853	19123.7	19483.7	7558	0.183028	9334.79	4113.89	18724.3
			1854	20877.8	19584	7800	0.188889	9651.92	4893.23	21377.8
			1855	10768.3	15774.5	4733	0.263604	9619.62	2491.53	6914.99
			1856	11996.6	16604.7	5075.01	0.24372	6621.63	2819.07	8606.46
			1857	11842.1	16157.2	6294.87	0.196267	5102.49	2829.27	9394.06
			1858	13025.2	19315.6	6268.53	0.177399	4452.14	3193.16	12112
			1859	14115.3	14062	9162	0.170861	6806.6	3271.81	6734.93
			1860	16357.4	17745	6408	0.153846	7740.72	4117.23	8668.82
			1861	10676.8	11807	4363	0.176626	2256.32	1807.26	7620.3
			1862	11688.2	13519	5358	0.161102	2640.35	2578.18	8616.67
			1863	12765.6	15412	6096	0.148884	3004.78	3234.1	10504.1
			1864	13725.5	17092	6889	0.133627	3944.04	3947.86	11617.6
			1865	18955.3	19092	7688	0.114829	5106.98	3413.76	12878
			1866	19806.4	19592	8088	0.091165	5553.56	3490.87	13456.3
			1867	10245.3	12926	5483	0.084669	3222.32	1245.16	7363.55
			1868	11444	14762	6304	0.0713669	3673.13	1408.77	7621.51
			1869	12526.7	16578	7206	0.0696471	795.059	2537.25	9536.38
			1870	13686.2	18441	8121	0.0771727	5859.37	2735.3	10741.6
			1871	6321.66	16578	7206	0.0696471	7978.88	1579.76	3919.19
			1872	12222.4	17000	9096	0.084308	8942.3	1126.74	10571.7
			1873	10888.3	12227	4421	0.179973	220.528	1670.5	9002.52
			1874	12079.1	14045	5143	0.177852	3826.68	2213.14	9424.46
			1875	13591.2	15998	5866	0.176	391.04	2976.39	11262
			1876	15430.5	19150	7982	0.175299	5935.46	3265.62	1369.32
			1877	7538.32	15998	5866	0.176	7054.24	1476.96	7811.37
			1878	18716	21565	8229	0.176	7838.81	3874.67	18844
			1879	9278.75	14197	5264	0.156199	2387.59	3612.29	9738.95
			1880	11442.7	15665	5750	0.155687	2599.8	3228.24	11638.8
			1881	11442.7	15665	5750	0.154867	3031.96	3228.24	11638.8
			1882	13891.6	17414	6439	0.154694	3565.09	2634.21	11962.6
			1883	12323	8967	3674	0.132601	3170.34	2287.6	11634.2
			1884	19357.1	8921	5641	0.0755098	3778.4	3341.89	3931.91
			1885	9209.99	12142	4027	0.195339	1937.68	1481.01	5916.31
			1886	11404.1	14061	5001	0.198484	2426.52	1784.87	6729.58
			1887	12349.9	15959	5681	0.179706	2544.65	2747.56	7707.2
			1888	13650	17700	6320	0.147012	2904.31	2590.59	8717.93
			1889	14273.2	19470	6952	0.139357	3414.44	2498.25	10134.7
			1890	15712.2	21222	7647	0.137963	3998.82	3121.08	11151.3
			1891	7441.37	11599	4432	0.205128	1897.65	1286.32	4270.38
			1892	8800.33	13571	5363	0.179487	2069.91	1640.49	4671.88
			1893	9812.82	15434	6122	0.160256	2313.72	2303.59	5908.31
			1894	10306.4	16933	6872	0.158228	2977.2	2729.76	4893.78
			1895	12678	18861	7787	0.139241	3926.73	2938.22	7229.88
			1896	14373.9	20543	8463	0.106962	4327.7	3290.78	10185.7
			1897	11818.2	15344	6287	0.169455	3254.36	2962.01	6227.27
			1898	10607.5	10631	5491	0.195701	3320.11	1605.01	5130.84
			1899	11818.2	15344	6287	0.169455	330.909	2962.01	6227.27
			1900	12548.7	17055	7148	0.159292	3827.31	3679	7592.92
			1901	11479.4	19085	7774	0.137405	4505.89	3373.57	7791.6
			1902	13693.1	16470	6802	0.146552	5358.6	4076.38	10480.2
			1903	11131.6	13662	4452	0.00235844	4506.28	3289.03	8956.22
			1904	12520	15067	4941	0.17741	5565.96	3446.6	12204.2
			1905	14113.2	16487	5444	0.205307	6410.22	3698.76	15906.9
			1906	16137.1	17990	5980	0.188127	7389.15	3959.87	18896.3
			1907	18806	23334.5	5680	0.172334	9486.89	3568.94	24208.4
			1908	20098.3	25924.6	10754.6	0.12371	8886.81	4732.69	25753.1
			1909	10736.2	12541	4347	0.170513	3432.99	3406.5	9930.52
			1910	12431.9	14421	5132	0.241455	3854.89	4412.61	12250.2
			1911	14288.8	16270	5740	0.225466	4807.11	5095.57	16394.9
			1912	16432.1	17900	6467	0.203769	5881.69	6680.26	21770.9
			1913	18557	19780	7275	0.179921	8211.91	6497.01	28130.9
			1914	18798.8	12857	4729.4	0.0180492	10896.2	5192.21	27723.6
			1915	10355.1	12371	4212	0.30229	2354.81	2341.83	10675.9
			1916	12367.9	14560	4974	0.293281	2831.2	2972.43	13493.3
			1917	12467.5	16490	5526	0.256759	3303.36	3440.78	16201.4
			1918	13932.5	18053	6220	0.240917	4228.17	5584.53	15407.4
			1919	14041.2	19764	7001	0.186854	5901.4	4583	17319.4
			1920	14872.8	20850	8112	0.0774136	7262.3	4591.86	18796.4
			1921	8459.15	9859.47	1697	0.417306	1606.84	14006.9	15683.8
			1922	10056	13146	2227	0.514967	2906.81	16453.9	20058.6
			1923	13784.6	15286	3057	0.421991	4374.16	21931.4	22737.7
			1924	15891.2	17273	3750	0.328772	6646.8	22463.8	16532.7
			1925	17775	19000	4565	0.255861	16874.9	26623.2	17527.2
			1926	19225.2	23089	5132	0.204116	19702.9	18791.4	16730.8
			1927	4773.62	12095	1742	0.592028	4249.87	5579.18	5652.17
			1928	5871.69	13886.3	2211	0.543953	4585.11	4289.22	6313.74
			1929	7948.85	16118.5	3081	0.497804	5526.48	9791.56	10416.2
			1930	9895.15	18963	3081	0.490291	8633.64	11924	14563.1
			1931	12067.3	20050	4264	0.381014	8188.11	11868.4	18670
			1932	18959	25755	5015	0.461165	15535.7	14793.5	34844.1
			1933	7127.36	9246	2096	0.358456	6162.92	4383.99	3804.12
			1934	9284.28	11787	2670	0.519852	7030.52	5526.6	5665.55
			1935	10994.8	15058	3521	0.465519	8209.45	7173.54	9856.83
			1936	12838.1	18350	4350	0.412022	10014.4	8055.17	11610.4
			1937	14633.2	17700	5207	0.319094	11274.1	13356.3	14380.9
			1938	12409.5	21000	6010	0.202248	9918.57	7526.16	13215.9
			1939	11046.6	8900	1848	0.315254	994.068	11354.6	8606.83
			1940	14121.1	10879	2383	0.439212	971.94	15716.6	14641.3
			1941	18139.8	15200	3300	0.361877	3440.09	20593	26800.3
			1942	25101.7	19011	4356	0.356	4646.64	21156.3	34745.8
			1943	28767.2	20700	5412	0.231409	9614.45	20296.3	39971.1
			1944	33737.1	24180	6212	0.20388	12359	18311.1	53017.4
			1945	18785.2	12811	4617	0.0382323	14244.8	6789.31	35871.7
			1946	22406.6	13553	5359	0.151951	20235.5	11249.5	17310.8
			1947	27157.5	14997	6200	0.241113	28562.5	9725.44	23201
			1948	33038.5	17000	7386	0.121306	40412.3	8201.29	25852
			1949	38860.3	18644	8800	0.142777	49403.1	8357.79	28533.2
			1950	34394.3	20881	8089	0.0897514	51117.4	11139.8	25483
			1951	6955.65	12811	3444	0.293828	1666.29	2643.21	6945.91
			1952	7547.92	13553	4183	0.384226	2092.18	3661.9	6893.21
			1953	9681.57	14997	5108	0.424284	3028.24	4305.8	10271.9
			1954	11539.1	17000	6087	0.304352	3753.56	5178.05	11044
			1955	10812.4	17300	7317	0.208523	3994.24	5433.23	13217.1
			1956	14754.7	19300	6000	0.213904	5127.44	9005.03	19760.5
			1957	11109.1	12811	3685	0.298254	2326.5	2725.02	13804.6
			1958	12016.6	13553	4419	0.400066	3563.33	2885.29	17890.5
			1959	14431	14997	5111	0.152538	5865.09	3634.48	22624.6
			1960	18677.5	17000	6080	0.313489	7559.76	4548.06	27540
			1961	19402.6	17310	7280	0.266688	6680.26	4386.64	22671.1
			1962	20131.1	19380	7208	0.204756	6043.17	5762.51	21232.4
			1963	6065.18	12811	3095	0.295336	1889.01	2910.97	6366
			1964	6349.67	13553	3579	0.464252	2818.16	3241.73	11317.3
			1965	7350.46	14997	4215	0.410032	3286.27	5068.32	15133.6
			1966	8864.75	17000	5106	0.364587	3499.63	5208.39	15969.9
			1967	10406.4	17310	6228	0.312029	4014.12	5625.29	19365.8
			1968	13254.4	20000	6950	0.247652	4804.26	7031.1	21023.1
			1969	11576.5	12811	4325	0.081372	3766.2	3289.72	11866.9
			1970	11555.4	13553	4945	0.225797	4800.45	4462.02	9384.2
			1971	14490	14997	6220	0.392991	5791.34	6479.65	11304.5
			1972	17592.4	17000	7470	0.179	8091.73	6445.98	14652.9
			1973	20900.5	17310	9100	0.153882	8769.19	6981.46	17663.5
			1974	23246	20000	8863	0.12746	7839.52	13873.8	19178.6
			1975	5819.31	12811	3625	0.29023	2587.16	2377.73	4828.3
			1976	5901.12	13553	3800	0.33385	3377.02	3087.02	3824.04
			1977	7226.05	14997	4614	0.205518	4474.92	4192.62	4053.84
			1978	8834.78	17000	5521	0.262256	5868.37	4576.14	6357.32
			1979	9575.94	16290	6232	0.231247	5884.03	4900.19	6798.79
			1980	10441.9	18245	6722	0.180912	5666.76	3248.52	7305.84
			1981	7737.42	12811	3605	0.522219	2191.39	2988.15	4912.39
			1982	8967.86	13553	4578	0.390175	3089.34	3672.66	7219.43
			1983	10651.6	14997	5618	0.107207	4092.16	4697.89	8002.74
			1984	12755.1	17000	6809	0.302118	5028.5	5633.61	11200.5
			1985	14987.4	18990	8448	0.258898	5407.87	5579.1	13535
			1986	15847.3	20000	8035	0.197428	5499.04	3163.15	14870.9
			1987	7833.86	12811	4287	0.0926707	3986.49	3084.89	9116.08
			1988	7928.23	13553	5037	0.226845	4623.52	3491.59	7088.91
			1989	9588.35	14997	6010	0.465101	6412.91	4382.72	8266.27
			1990	11572.1	17000	7114	0.173563	7836.76	6213.89	11399.5
			1991	14312.9	17177	8808	0.148428	8248.92	5844.08	15572.9
			1992	15918.5	19238	8338	0.124587	8576.16	3953.67	17315.5
			1993	8010.95	12811	3468	0.271507	2211.38	4269.62	7898.91
			1994	10187.5	13553	4336	0.352244	3673.82	4359.79	9194.75
			1995	12780.7	14997	5200	0.0925781	5286.34	5980.02	15689.8
			1996	16350.3	17000	6308	0.262456	6190.31	7234.93	25211.7
			1997	19412.1	18615	7579	0.219522	5895.9	7894.23	30263.3
			1998	21353.7	20705	7514	0.174814	7094.69	27555.1	32615.7
			1999	7913.29	12811	3519	0.308982	1339.96	2663.74	6646.4
[truncated: 293 more rows]
